# Supplementary material for: Evaluation of the rubella surveillance system in South Africa, 2016–2018: A cross-sectional study
Source: PLoS One. 2023 Jun 23;18(6):e0287170. doi: 10.1371/journal.pone.0287170 (PMC10289429; doi:10.1371/journal.pone.0287170)
Supplement: S1 File — (XLSX) [file pone.0287170.s001.xlsx]

## Sheet: Sheet1
PATIENT_UNIQUE_ID	TEST_YEAR	TEST_WEEK	TEST_MONTH	TESTED_AGE_YEARS	RACE	GENDER	PROVINCE	HEALTH_DISTRICT	MEASM	RUBM	SPECIMEN_TYPE	TESTING_LAB
1001	2016	2	1	1	UNKNOWN	F	WESTERN CAPE	CITY OF CAPE TOWN METRO	NEG	NEG	BLOOD	N.I.C.D.
1002	2016	2	1	0	UNKNOWN	F	KWAZULU-NATAL	UGU	NEG	NEG	BLOOD	N.I.C.D.
1003	2016	2	1	4	UNKNOWN	F	NORTH WEST	DR KENNETH KAUNDA	NEG	POS	BLOOD	N.I.C.D.
1004	2016	2	1	5	UNKNOWN	M	GAUTENG	CITY OF TSHWANE METRO	NEG	NEG	BLOOD	N.I.C.D.
1005	2016	2	1	3	UNKNOWN	M	LIMPOPO	GREATER SEKHUKHUNE	NEG	NEG	BLOOD	N.I.C.D.
1006	2016	2	1	2	UNKNOWN	M	GAUTENG	CITY OF JOHANNESBURG METRO	NEG	NEG	BLOOD	N.I.C.D.
1007	2016	2	1		UNKNOWN		GAUTENG	CITY OF JOHANNESBURG METRO	NEG	POS	BLOOD	N.I.C.D.
1008	2016	2	1	26	UNKNOWN	F	GAUTENG	CITY OF TSHWANE METRO	NEG	NEG	BLOOD	N.I.C.D.
1009	2016	2	1	40	UNKNOWN	M	GAUTENG	EKURHULENI METRO	NEG	NEG	BLOOD	N.I.C.D.
1010	2016	2	1	1	UNKNOWN	M	GAUTENG	CITY OF JOHANNESBURG METRO	NEG	NEG	BLOOD AND URINE	N.I.C.D.
1011	2016	2	1	1	UNKNOWN	M	LIMPOPO	CAPRICORN	NEG	NEG	BLOOD AND URINE	N.I.C.D.
1012	2016	2	1	42	UNKNOWN	F	NORTH WEST	DR KENNETH KAUNDA	NEG	NEG	BLOOD	N.I.C.D.
1013	2016	2	1	39	UNKNOWN	M	WESTERN CAPE	CITY OF CAPE TOWN METRO	NEG	NEG	BLOOD	N.I.C.D.
1014	2016	2	1	5	UNKNOWN	M	EASTERN CAPE	NELSON MANDELA BAY METRO	NEG	NEG	BLOOD	N.I.C.D.
1015	2016	2	1	1	UNKNOWN	M	WESTERN CAPE	CITY OF CAPE TOWN METRO	NEG	NEG	BLOOD	N.I.C.D.
1016	2016	2	1	2	UNKNOWN	F	WESTERN CAPE	CAPE WINELANDS	NEG	POS	BLOOD	N.I.C.D.
1017	2016	2	1	10	UNKNOWN	F	GAUTENG	CITY OF TSHWANE METRO	NEG	NEG	BLOOD	N.I.C.D.
1018	2016	2	1	1	UNKNOWN	F	NORTH WEST	DR KENNETH KAUNDA	NEG	NEG	BLOOD	N.I.C.D.
1019	2016	2	1	4	UNKNOWN	F	WESTERN CAPE	CITY OF CAPE TOWN METRO	NEG	NEG	BLOOD	N.I.C.D.
1020	2016	2	1	9	UNKNOWN	M	EASTERN CAPE	NELSON MANDELA BAY METRO	NEG	NEG	BLOOD	N.I.C.D.
1021	2016	2	1	3	UNKNOWN	F	KWAZULU-NATAL	ETHEKWINI METRO	NEG	NEG	BLOOD	N.I.C.D.
1022	2016	2	1	1	UNKNOWN	M	GAUTENG	CITY OF TSHWANE METRO	NEG	NEG	BLOOD	N.I.C.D.
1023	2016	2	1	0	UNKNOWN	F	GAUTENG	CITY OF TSHWANE METRO	EQ	NEG	BLOOD	N.I.C.D.
1024	2016	3	1	2	UNKNOWN	F	GAUTENG	CITY OF JOHANNESBURG METRO	NEG	NEG	BLOOD AND URINE	N.I.C.D.
1025	2016	3	1	4	UNKNOWN	M	GAUTENG	CITY OF TSHWANE METRO	NEG	POS	BLOOD	N.I.C.D.
1026	2016	3	1	1	UNKNOWN	M	MPUMALANGA	GERT SIBANDE	NEG	NEG	BLOOD	N.I.C.D.
1027	2016	3	1	33	UNKNOWN	F	MPUMALANGA	EHLANZENI	NEG	NEG	BLOOD	N.I.C.D.
1028	2016	3	1	7	UNKNOWN	F	EASTERN CAPE	CACADU	NEG	POS	BLOOD	N.I.C.D.
1029	2016	3	1	7	UNKNOWN	M	EASTERN CAPE	CACADU	NEG	NEG	BLOOD	N.I.C.D.
1030	2016	3	1		UNKNOWN	F	GAUTENG	CITY OF JOHANNESBURG METRO	NEG	NEG	BLOOD	N.I.C.D.
1031	2016	3	1	4	UNKNOWN	M	GAUTENG	CITY OF TSHWANE METRO	NEG	NEG	BLOOD	N.I.C.D.
1032	2016	3	1	3	UNKNOWN	F	GAUTENG	CITY OF TSHWANE METRO	NEG	NEG	BLOOD	N.I.C.D.
1033	2016	3	1	0	UNKNOWN	F	GAUTENG	EKURHULENI METRO	EQ	NEG	BLOOD	N.I.C.D.
1034	2016	3	1	7	UNKNOWN	F	LIMPOPO	VHEMBE	NEG	NEG	BLOOD	N.I.C.D.
1035	2016	3	1	1	UNKNOWN	M	GAUTENG	CITY OF JOHANNESBURG METRO	NEG	NEG	BLOOD	N.I.C.D.
1036	2016	3	1	0	UNKNOWN	M	NORTH WEST	NGAKA MODIRI MOLEMA	NEG	NEG	BLOOD	N.I.C.D.
1037	2016	3	1	0	UNKNOWN	M	WESTERN CAPE	CITY OF CAPE TOWN METRO	NEG	NEG	BLOOD	N.I.C.D.
1038	2016	3	1	8	UNKNOWN	M	WESTERN CAPE	CAPE WINELANDS	NEG	NEG	BLOOD	N.I.C.D.
1039	2016	3	1	20	UNKNOWN	F	NORTHERN CAPE	NAMAKWA	NEG	POS	BLOOD	N.I.C.D.
1040	2016	3	1	2	UNKNOWN	M	WESTERN CAPE	CITY OF CAPE TOWN METRO	NEG	NEG	BLOOD	N.I.C.D.
1041	2016	3	1	3	UNKNOWN	M	WESTERN CAPE	CITY OF CAPE TOWN METRO	NEG	NEG	BLOOD	N.I.C.D.
1042	2016	3	1	8	UNKNOWN	M	WESTERN CAPE	CITY OF CAPE TOWN METRO	NEG	POS	BLOOD	N.I.C.D.
1043	2016	3	1	3	UNKNOWN	F	GAUTENG	CITY OF JOHANNESBURG METRO	NEG	POS	BLOOD	N.I.C.D.
1044	2016	3	1	7	UNKNOWN	F	NORTHERN CAPE	ZF MGCAWU	NEG	NEG	BLOOD	N.I.C.D.
1045	2016	3	1	6	UNKNOWN	F	LIMPOPO	MOPANI	NEG	NEG	BLOOD	N.I.C.D.
1046	2016	3	1	5	UNKNOWN	F	GAUTENG	CITY OF TSHWANE METRO	NEG	NEG	BLOOD	N.I.C.D.
1047	2016	3	1		UNKNOWN	M	GAUTENG	CITY OF JOHANNESBURG METRO	NEG	POS	BLOOD AND URINE	N.I.C.D.
1048	2016	3	1	2	UNKNOWN	M	GAUTENG	EKURHULENI METRO	NEG	POS	BLOOD	N.I.C.D.
1049	2016	3	1	4	UNKNOWN	M	LIMPOPO	GREATER SEKHUKHUNE	NEG	NEG	BLOOD	N.I.C.D.
1050	2016	3	1	11	UNKNOWN	M	KWAZULU-NATAL	AMAJUBA	NEG	NEG	BLOOD	N.I.C.D.
1051	2016	3	1	0	UNKNOWN	F	LIMPOPO	VHEMBE	NEG	NEG	BLOOD	N.I.C.D.
1052	2016	3	1	4	UNKNOWN	F	EASTERN CAPE	NELSON MANDELA BAY METRO	NEG	NEG	BLOOD	N.I.C.D.
1053	2016	3	1	1	UNKNOWN	F	WESTERN CAPE	CITY OF CAPE TOWN METRO	NEG	NEG	BLOOD	N.I.C.D.
1054	2016	3	1	7	UNKNOWN	F	WESTERN CAPE	CITY OF CAPE TOWN METRO	NEG	NEG	BLOOD	N.I.C.D.
1055	2016	3	1	8	UNKNOWN	F	MPUMALANGA	GERT SIBANDE	NEG	NEG	BLOOD	N.I.C.D.
1056	2016	3	1	3	UNKNOWN	F	MPUMALANGA	NKANGALA	NEG	NEG	BLOOD	N.I.C.D.
1057	2016	3	1	1	UNKNOWN	M	MPUMALANGA	NKANGALA	NEG	NEG	BLOOD	N.I.C.D.
1058	2016	3	1	3	UNKNOWN	F	MPUMALANGA	EHLANZENI	NEG	NEG	BLOOD	N.I.C.D.
1059	2016	3	1	0	UNKNOWN	F	MPUMALANGA	NKANGALA	NEG	NEG	BLOOD	N.I.C.D.
1060	2016	4	1	7	UNKNOWN	M	KWAZULU-NATAL	KING CETSHWAYO DM	NEG	NEG	BLOOD	N.I.C.D.
1061	2016	4	1	1	UNKNOWN	M	KWAZULU-NATAL	ETHEKWINI METRO	NEG	NEG	BLOOD	N.I.C.D.
1062	2016	4	1	23	UNKNOWN	F	KWAZULU-NATAL	ETHEKWINI METRO	POS	NEG	BLOOD	N.I.C.D.
1063	2016	4	1	34	UNKNOWN	F	EASTERN CAPE	NELSON MANDELA BAY METRO	NEG	NEG	BLOOD	N.I.C.D.
1064	2016	4	1	4	UNKNOWN		EASTERN CAPE	BUFFALO CITY METRO	NEG	NEG	BLOOD	N.I.C.D.
1065	2016	4	1	5	UNKNOWN	F	KWAZULU-NATAL	ILEMBE	NEG	NEG	BLOOD AND URINE	N.I.C.D.
1066	2016	4	1	9	UNKNOWN	F	GAUTENG	CITY OF JOHANNESBURG METRO	NEG	NEG	BLOOD	N.I.C.D.
1067	2016	4	1		UNKNOWN	F	GAUTENG	CITY OF JOHANNESBURG METRO	NEG	NEG	BLOOD	N.I.C.D.
1068	2016	4	1	7	UNKNOWN	M	FREE STATE	FEZILE DABI	NEG	NEG	BLOOD	N.I.C.D.
1069	2016	4	1	7	UNKNOWN	M	MPUMALANGA	GERT SIBANDE	NEG	NEG	BLOOD	N.I.C.D.
1070	2016	4	1	6	UNKNOWN	F	GAUTENG	CITY OF TSHWANE METRO	NEG	NEG	BLOOD	N.I.C.D.
1071	2016	4	1	3	UNKNOWN	M	GAUTENG	CITY OF TSHWANE METRO	NEG	NEG	BLOOD	N.I.C.D.
1072	2016	4	1		UNKNOWN		NORTHERN CAPE	FRANCES BAARD	NEG	NEG	BLOOD	N.I.C.D.
1073	2016	4	1	4	UNKNOWN	F	GAUTENG	CITY OF JOHANNESBURG METRO	NEG	NEG	BLOOD	N.I.C.D.
1074	2016	4	1	7	UNKNOWN	M	MPUMALANGA	GERT SIBANDE	NEG	NEG	BLOOD	N.I.C.D.
1075	2016	4	1	6	UNKNOWN	F	EASTERN CAPE	AMATHOLE	NEG	NEG	BLOOD	N.I.C.D.
1076	2016	4	1	15	UNKNOWN	F	NORTH WEST	BOJANALA PLATINUM	NEG	NEG	BLOOD AND URINE	N.I.C.D.
1077	2016	4	1	3	UNKNOWN	F	GAUTENG	EKURHULENI METRO	NEG	NEG	BLOOD	N.I.C.D.
1078	2016	4	1	2	UNKNOWN	M	GAUTENG	EKURHULENI METRO	NEG	NEG	BLOOD	N.I.C.D.
1079	2016	4	1	1	UNKNOWN	F	WESTERN CAPE	CITY OF CAPE TOWN METRO	EQ	NEG	BLOOD	N.I.C.D.
1080	2016	4	1	2	UNKNOWN	F	KWAZULU-NATAL	ETHEKWINI METRO	NEG	NEG	BLOOD	N.I.C.D.
1081	2016	4	1	5	UNKNOWN	F	NORTH WEST	DR KENNETH KAUNDA	NEG	NEG	BLOOD	N.I.C.D.
1082	2016	4	1	20	UNKNOWN	M	GAUTENG	EKURHULENI METRO	NEG	POS	BLOOD	N.I.C.D.
1083	2016	4	1	6	UNKNOWN	M	GAUTENG	CITY OF JOHANNESBURG METRO	NEG	NEG	BLOOD	N.I.C.D.
1084	2016	4	1	5	UNKNOWN	F	GAUTENG	EKURHULENI METRO	NEG	NEG	BLOOD	N.I.C.D.
1085	2016	4	1	1	UNKNOWN	M	GAUTENG	CITY OF TSHWANE METRO	NEG	NEG	BLOOD	N.I.C.D.
1086	2016	4	1	1	UNKNOWN	M	GAUTENG	CITY OF TSHWANE METRO	NEG	NEG	BLOOD	N.I.C.D.
1087	2016	5	1	36	UNKNOWN	F	KWAZULU-NATAL	UMGUNGUNDLOVU	POS	NEG	BLOOD	N.I.C.D.
1088	2016	5	1	1	UNKNOWN	F	NORTHERN CAPE	ZF MGCAWU	NEG	NEG	BLOOD	N.I.C.D.
1089	2016	5	1	6	UNKNOWN	M	NORTHERN CAPE	ZF MGCAWU	NEG	NEG	BLOOD	N.I.C.D.
1090	2016	5	1	14	UNKNOWN	M	MPUMALANGA	NKANGALA	NEG	NEG	BLOOD	N.I.C.D.
1091	2016	5	1	0	UNKNOWN	M	GAUTENG	CITY OF JOHANNESBURG METRO	NEG	NEG	BLOOD	N.I.C.D.
1092	2016	5	1	25	UNKNOWN	F	NORTH WEST	NGAKA MODIRI MOLEMA	NEG	NEG	BLOOD	N.I.C.D.
1093	2016	5	1	0	UNKNOWN	M	KWAZULU-NATAL	AMAJUBA	NEG	NEG	BLOOD	N.I.C.D.
1094	2016	5	1	5	UNKNOWN	F	KWAZULU-NATAL	AMAJUBA	NEG	POS	BLOOD	N.I.C.D.
1095	2016	5	1	2	UNKNOWN	M	GAUTENG	CITY OF TSHWANE METRO	NEG	NEG	BLOOD	N.I.C.D.
1096	2016	5	1	4	UNKNOWN	M	LIMPOPO	WATERBERG	NEG	NEG	BLOOD	N.I.C.D.
1097	2016	5	1	8	UNKNOWN	F	GAUTENG	CITY OF TSHWANE METRO	NEG	NEG	BLOOD	N.I.C.D.
1098	2016	5	1	6	UNKNOWN	M	GAUTENG	CITY OF TSHWANE METRO	NEG	NEG	BLOOD	N.I.C.D.
1099	2016	5	1	14	UNKNOWN	M	NORTH WEST	BOJANALA PLATINUM	NEG	NEG	BLOOD	N.I.C.D.
1100	2016	5	1	0	UNKNOWN	M	GAUTENG	SEDIBENG	NEG	NEG	BLOOD	N.I.C.D.
1101	2016	5	1	0	UNKNOWN	F	GAUTENG	CITY OF JOHANNESBURG METRO	NEG	NEG	BLOOD	N.I.C.D.
1102	2016	5	1	18	UNKNOWN	F	GAUTENG	CITY OF TSHWANE METRO	NEG	NEG	BLOOD	N.I.C.D.
1103	2016	5	1	2	UNKNOWN	M	KWAZULU-NATAL	ETHEKWINI METRO	NEG	NEG	BLOOD	N.I.C.D.
1104	2016	5	1	5	UNKNOWN	M	EASTERN CAPE	BUFFALO CITY METRO	NEG	NEG	BLOOD	N.I.C.D.
1105	2016	5	1	10	UNKNOWN	F	EASTERN CAPE	O R TAMBO	NEG	NEG	BLOOD AND URINE	N.I.C.D.
1106	2016	5	1	4	UNKNOWN	M	NORTH WEST	BOJANALA PLATINUM	NEG	NEG	BLOOD AND URINE	N.I.C.D.
1107	2016	5	1	8	UNKNOWN	F	GAUTENG	CITY OF TSHWANE METRO	NEG	NEG	BLOOD AND URINE	N.I.C.D.
1108	2016	5	1	4	UNKNOWN	F	GAUTENG	CITY OF TSHWANE METRO	NEG	NEG	BLOOD	N.I.C.D.
1109	2016	5	1	14	UNKNOWN	M	GAUTENG	CITY OF JOHANNESBURG METRO	NEG	NEG	BLOOD	N.I.C.D.
1110	2016	5	1	5	UNKNOWN	M	MPUMALANGA	EHLANZENI	NEG	NEG	BLOOD	N.I.C.D.
1111	2016	5	1	4	UNKNOWN	M	GAUTENG	EKURHULENI METRO	NEG	POS	BLOOD	N.I.C.D.
1112	2016	5	1		UNKNOWN	F	KWAZULU-NATAL	UMGUNGUNDLOVU	NEG	NEG	BLOOD	N.I.C.D.
1113	2016	5	1	4	UNKNOWN	F	MPUMALANGA	EHLANZENI	NEG	NEG	BLOOD	N.I.C.D.
1114	2016	5	1	7	UNKNOWN	M	KWAZULU-NATAL	KING CETSHWAYO DM	NEG	NEG	BLOOD	N.I.C.D.
1115	2016	5	1	6	UNKNOWN	M	EASTERN CAPE	O R TAMBO	NEG	NEG	BLOOD	N.I.C.D.
1116	2016	5	1	15	UNKNOWN	M	GAUTENG	CITY OF JOHANNESBURG METRO	NEG	NEG	BLOOD	N.I.C.D.
1117	2016	5	1	16	UNKNOWN	F	GAUTENG	CITY OF JOHANNESBURG METRO	NEG	NEG	BLOOD	N.I.C.D.
1118	2016	6	2	3	UNKNOWN	F	GAUTENG	CITY OF JOHANNESBURG METRO	NEG	POS	BLOOD AND URINE	N.I.C.D.
1119	2016	6	2	7	UNKNOWN	M	GAUTENG	CITY OF TSHWANE METRO	NEG	NEG	BLOOD AND URINE	N.I.C.D.
1120	2016	6	2	26	UNKNOWN	M	GAUTENG	CITY OF JOHANNESBURG METRO	NEG	NEG	BLOOD	N.I.C.D.
1121	2016	6	2	0	UNKNOWN	M	EASTERN CAPE	NELSON MANDELA BAY METRO	NEG	NEG	BLOOD	N.I.C.D.
1122	2016	6	2	4	UNKNOWN	F	KWAZULU-NATAL	KING CETSHWAYO DM	NEG	NEG	BLOOD	N.I.C.D.
1123	2016	6	2	1	UNKNOWN	F	WESTERN CAPE	CITY OF CAPE TOWN METRO	NEG	NEG	BLOOD	N.I.C.D.
1124	2016	6	2	8	UNKNOWN	M	NORTH WEST	BOJANALA PLATINUM	NEG	NEG	BLOOD	N.I.C.D.
1125	2016	6	2	0	UNKNOWN	F	GAUTENG	CITY OF JOHANNESBURG METRO	POS	NEG	BLOOD	N.I.C.D.
1126	2016	6	2	29	UNKNOWN	M	KWAZULU-NATAL	ETHEKWINI METRO	NEG	NEG	BLOOD	N.I.C.D.
1127	2016	6	2	10	UNKNOWN	F	GAUTENG	CITY OF TSHWANE METRO	NEG	NEG	BLOOD	N.I.C.D.
1128	2016	6	2	7	UNKNOWN	F	NORTHERN CAPE	FRANCES BAARD	NEG	NEG	BLOOD	N.I.C.D.
1129	2016	6	2	2	UNKNOWN	M	GAUTENG	CITY OF JOHANNESBURG METRO	NEG	NEG	BLOOD	N.I.C.D.
1130	2016	6	2	1	UNKNOWN	F	GAUTENG	WEST RAND	NEG	NEG	BLOOD	N.I.C.D.
1131	2016	6	2	0	UNKNOWN	M	GAUTENG	WEST RAND	NEG	NEG	BLOOD	N.I.C.D.
1132	2016	6	2	10	UNKNOWN	M	WESTERN CAPE	CITY OF CAPE TOWN METRO	NEG	NEG	BLOOD	N.I.C.D.
1133	2016	6	2	2	UNKNOWN	M	GAUTENG	CITY OF TSHWANE METRO	NEG	NEG	BLOOD	N.I.C.D.
1134	2016	6	2	23	UNKNOWN	F	GAUTENG	CITY OF JOHANNESBURG METRO	NEG	NEG	BLOOD	N.I.C.D.
1135	2016	6	2	2	UNKNOWN	F	GAUTENG	CITY OF JOHANNESBURG METRO	NEG	NEG	BLOOD	N.I.C.D.
1136	2016	6	2	5	UNKNOWN	F	EASTERN CAPE	AMATHOLE	NEG	NEG	BLOOD	N.I.C.D.
1137	2016	6	2	39	UNKNOWN	F	KWAZULU-NATAL	UMGUNGUNDLOVU	NEG	NEG	BLOOD	N.I.C.D.
1138	2016	6	2	5	UNKNOWN	M	KWAZULU-NATAL	AMAJUBA	NEG	NEG	BLOOD	N.I.C.D.
1139	2016	6	2	1	UNKNOWN	F	EASTERN CAPE	NELSON MANDELA BAY METRO	NEG	NEG	BLOOD	N.I.C.D.
1140	2016	6	2	7	UNKNOWN		KWAZULU-NATAL	ETHEKWINI METRO	NEG	NEG	BLOOD	N.I.C.D.
1141	2016	6	2	4	UNKNOWN	M	KWAZULU-NATAL	ETHEKWINI METRO	NEG	NEG	BLOOD	N.I.C.D.
1142	2016	6	2	2	UNKNOWN	M	KWAZULU-NATAL	ETHEKWINI METRO	NEG	NEG	BLOOD	N.I.C.D.
1143	2016	6	2	5	UNKNOWN	M	MPUMALANGA	EHLANZENI	NEG	NEG	BLOOD	N.I.C.D.
1144	2016	6	2	6	UNKNOWN	M	MPUMALANGA	EHLANZENI	NEG	NEG	BLOOD	N.I.C.D.
1145	2016	6	2	6	UNKNOWN	M	MPUMALANGA	GERT SIBANDE	NEG	NEG	BLOOD	N.I.C.D.
1146	2016	6	2	4	UNKNOWN	M	GAUTENG	CITY OF TSHWANE METRO	NEG	NEG	BLOOD AND URINE	N.I.C.D.
1147	2016	6	2	0	UNKNOWN	M	GAUTENG	CITY OF TSHWANE METRO	NEG	NEG	BLOOD	N.I.C.D.
1148	2016	6	2	11	UNKNOWN	F	GAUTENG	CITY OF JOHANNESBURG METRO	NEG	NEG	BLOOD	N.I.C.D.
1149	2016	6	2	16	UNKNOWN	M	GAUTENG	CITY OF JOHANNESBURG METRO	NEG	NEG	BLOOD	N.I.C.D.
1150	2016	6	2	6	UNKNOWN	M	FREE STATE	MANGAUNG METRO	NEG	NEG	BLOOD	N.I.C.D.
1151	2016	6	2		UNKNOWN	M	GAUTENG	CITY OF JOHANNESBURG METRO	NEG	POS	BLOOD	N.I.C.D.
1152	2016	6	2	5	UNKNOWN	F	EASTERN CAPE	NELSON MANDELA BAY METRO	NEG	NEG	BLOOD	N.I.C.D.
1153	2016	6	2	11	UNKNOWN	F	LIMPOPO	MOPANI	NEG	NEG	BLOOD	N.I.C.D.
1154	2016	6	2	5	UNKNOWN	F	LIMPOPO	MOPANI	NEG	NEG	BLOOD	N.I.C.D.
1155	2016	6	2	5	UNKNOWN	F	LIMPOPO	MOPANI	NEG	NEG	BLOOD	N.I.C.D.
1156	2016	6	2	5	UNKNOWN	F	LIMPOPO	MOPANI	NEG	NEG	BLOOD	N.I.C.D.
1157	2016	6	2	5	UNKNOWN	M	LIMPOPO	MOPANI	NEG	NEG	BLOOD	N.I.C.D.
1158	2016	6	2	4	UNKNOWN	F	LIMPOPO	MOPANI	NEG	NEG	BLOOD	N.I.C.D.
1159	2016	7	2	9	UNKNOWN	M	EASTERN CAPE	BUFFALO CITY METRO	NEG	NEG	BLOOD	N.I.C.D.
1160	2016	7	2	4	UNKNOWN	F	EASTERN CAPE	AMATHOLE	NEG	NEG	BLOOD	N.I.C.D.
1161	2016	7	2	24	UNKNOWN	F	WESTERN CAPE	OVERBERG	NEG	NEG	BLOOD	N.I.C.D.
1162	2016	7	2	6	UNKNOWN	M	KWAZULU-NATAL	ETHEKWINI METRO	NEG	NEG	BLOOD	N.I.C.D.
1163	2016	7	2	5	UNKNOWN	M	KWAZULU-NATAL	AMAJUBA	NEG	NEG	BLOOD	N.I.C.D.
1164	2016	7	2	16	UNKNOWN	F	EASTERN CAPE	SARAH BAARTMAN	NEG	POS	BLOOD	N.I.C.D.
1165	2016	7	2	2	AFRICAN	F	MPUMALANGA	NKANGALA	NEG	NEG	BLOOD AND URINE	N.I.C.D.
1166	2016	7	2	65	UNKNOWN	F	GAUTENG	CITY OF TSHWANE METRO	NEG	NEG	BLOOD	N.I.C.D.
1167	2016	7	2	8	UNKNOWN	F	GAUTENG	CITY OF JOHANNESBURG METRO	NEG	NEG	BLOOD	N.I.C.D.
1168	2016	7	2	12	UNKNOWN		FREE STATE	THABO MOFUTSANYANA	NEG	POS	BLOOD AND URINE	N.I.C.D.
1169	2016	7	2	1	UNKNOWN	F	NORTHERN CAPE	JOHN TAOLO GAETSEWE	NEG	NEG	BLOOD	N.I.C.D.
1170	2016	7	2	4	UNKNOWN		MPUMALANGA	GERT SIBANDE	NEG	NEG	BLOOD	N.I.C.D.
1171	2016	7	2	7	UNKNOWN	F	LIMPOPO	GREATER SEKHUKHUNE	NEG	NEG	BLOOD AND URINE	N.I.C.D.
1172	2016	7	2	0	UNKNOWN	M	FREE STATE	LEJWELEPUTSWA	NEG	NEG	BLOOD	N.I.C.D.
1173	2016	7	2	5	UNKNOWN	F	NORTHERN CAPE	PIXLEY KA SEME	NEG	NEG	BLOOD	N.I.C.D.
1174	2016	7	2	5	UNKNOWN	F	NORTHERN CAPE	PIXLEY KA SEME	NEG	NEG	BLOOD	N.I.C.D.
1175	2016	7	2	7	UNKNOWN	M	GAUTENG	EKURHULENI METRO	NEG	NEG	BLOOD	N.I.C.D.
1176	2016	7	2	6	UNKNOWN	F	NORTHERN CAPE	PIXLEY KA SEME	NEG	NEG	BLOOD	N.I.C.D.
1177	2016	7	2	39	UNKNOWN	F	KWAZULU-NATAL	UMGUNGUNDLOVU	NEG	NEG	BLOOD	N.I.C.D.
1178	2016	7	2	4	UNKNOWN	F	GAUTENG	CITY OF TSHWANE METRO	NEG	NEG	BLOOD	N.I.C.D.
1179	2016	7	2	5	UNKNOWN	F	MPUMALANGA	GERT SIBANDE	NEG	NEG	BLOOD	N.I.C.D.
1180	2016	7	2	5	UNKNOWN	F	KWAZULU-NATAL	UTHUKELA	NEG	NEG	BLOOD	N.I.C.D.
1181	2016	7	2	15	UNKNOWN	F	GAUTENG	CITY OF TSHWANE METRO	NEG	NEG	BLOOD	N.I.C.D.
1182	2016	7	2	3	UNKNOWN	M	MPUMALANGA	NKANGALA	NEG	NEG	BLOOD	N.I.C.D.
1183	2016	7	2	2	UNKNOWN	F	LIMPOPO	VHEMBE	NEG	NEG	BLOOD	N.I.C.D.
1184	2016	7	2	0	UNKNOWN	F	GAUTENG	EKURHULENI METRO	NEG	NEG	BLOOD	N.I.C.D.
1185	2016	7	2	4	UNKNOWN	M	NORTHERN CAPE	FRANCES BAARD	NEG	POS	BLOOD	N.I.C.D.
1186	2016	7	2	4	UNKNOWN	F	GAUTENG	EKURHULENI METRO	NEG	NEG	BLOOD	N.I.C.D.
1187	2016	7	2	11	UNKNOWN	F	GAUTENG	EKURHULENI METRO	NEG	NEG	BLOOD	N.I.C.D.
1188	2016	7	2	5	UNKNOWN	M	GAUTENG	CITY OF JOHANNESBURG METRO	NEG	NEG	BLOOD	N.I.C.D.
1189	2016	7	2	3	UNKNOWN	M	KWAZULU-NATAL	ETHEKWINI METRO	NEG	NEG	BLOOD	N.I.C.D.
1190	2016	7	2	1	UNKNOWN	F	KWAZULU-NATAL	UTHUKELA	NEG	NEG	BLOOD	N.I.C.D.
1191	2016	7	2	1	UNKNOWN	F	KWAZULU-NATAL	UTHUKELA	NEG	NEG	BLOOD	N.I.C.D.
1192	2016	7	2	6	UNKNOWN	F	KWAZULU-NATAL	UTHUKELA	NEG	NEG	BLOOD	N.I.C.D.
1193	2016	7	2	9	UNKNOWN	F	WESTERN CAPE	CITY OF CAPE TOWN METRO	NEG	NEG	BLOOD	N.I.C.D.
1194	2016	7	2	5	UNKNOWN	M	MPUMALANGA	NKANGALA	NEG	NEG	BLOOD	N.I.C.D.
1195	2016	7	2	3	UNKNOWN	F	GAUTENG	CITY OF TSHWANE METRO	NEG	NEG	BLOOD	N.I.C.D.
1196	2016	7	2	0	UNKNOWN	F	GAUTENG	CITY OF JOHANNESBURG METRO	NEG	NEG	BLOOD	N.I.C.D.
1197	2016	7	2	9	UNKNOWN	M	LIMPOPO	MOPANI	NEG	NEG	BLOOD	N.I.C.D.
1198	2016	7	2	5	UNKNOWN	F	WESTERN CAPE	CITY OF CAPE TOWN METRO	NEG	NEG	BLOOD	N.I.C.D.
1199	2016	7	2	3	UNKNOWN	M	LIMPOPO	VHEMBE	NEG	NEG	BLOOD	N.I.C.D.
1200	2016	7	2	24	UNKNOWN	M	LIMPOPO	VHEMBE	NEG	NEG	BLOOD	N.I.C.D.
1201	2016	7	2	5	UNKNOWN	F	KWAZULU-NATAL	AMAJUBA	NEG	NEG	BLOOD	N.I.C.D.
1202	2016	7	2	12	UNKNOWN	M	EASTERN CAPE	NELSON MANDELA BAY METRO	NEG	POS	BLOOD	N.I.C.D.
1203	2016	7	2	5	UNKNOWN	M	KWAZULU-NATAL	ETHEKWINI METRO	NEG	NEG	BLOOD	N.I.C.D.
1204	2016	7	2	2	UNKNOWN	M	WESTERN CAPE	CITY OF CAPE TOWN METRO	NEG	NEG	BLOOD	N.I.C.D.
1205	2016	7	2	5	UNKNOWN	F	WESTERN CAPE	CITY OF CAPE TOWN METRO	NEG	NEG	BLOOD	N.I.C.D.
1206	2016	7	2	5	UNKNOWN	M	NORTHERN CAPE	ZF MGCAWU	NEG	NEG	BLOOD	N.I.C.D.
1207	2016	7	2	5	UNKNOWN	M	MPUMALANGA	EHLANZENI	NEG	NEG	BLOOD	N.I.C.D.
1208	2016	7	2	6	UNKNOWN	M	MPUMALANGA	EHLANZENI	NEG	NEG	BLOOD AND URINE	N.I.C.D.
1209	2016	7	2	2	UNKNOWN	F	GAUTENG	CITY OF JOHANNESBURG METRO	NEG	NEG	BLOOD	N.I.C.D.
1210	2016	8	2	0	UNKNOWN	F	NORTHERN CAPE	FRANCES BAARD	NEG	NEG	BLOOD	N.I.C.D.
1211	2016	8	2	5	UNKNOWN	M	KWAZULU-NATAL	UMGUNGUNDLOVU	NEG	NEG	BLOOD	N.I.C.D.
1212	2016	8	2	2	UNKNOWN	F	KWAZULU-NATAL	ETHEKWINI METRO	NEG	NEG	BLOOD	N.I.C.D.
1213	2016	8	2	41	UNKNOWN	F	GAUTENG	CITY OF JOHANNESBURG METRO	NEG	NEG	BLOOD	N.I.C.D.
1214	2016	8	2		UNKNOWN		FREE STATE	MANGAUNG METRO	NEG	NEG	BLOOD	N.I.C.D.
1215	2016	8	2	2	UNKNOWN	F	GAUTENG	CITY OF JOHANNESBURG METRO	NEG	NEG	BLOOD	N.I.C.D.
1216	2016	8	2	41	UNKNOWN		GAUTENG	CITY OF JOHANNESBURG METRO	NEG	NEG	BLOOD	N.I.C.D.
1217	2016	8	2	40	UNKNOWN	F	GAUTENG	CITY OF JOHANNESBURG METRO	NEG	NEG	BLOOD	N.I.C.D.
1218	2016	8	2	7	UNKNOWN	F	NORTH WEST	DR KENNETH KAUNDA	NEG	NEG	BLOOD	N.I.C.D.
1219	2016	8	2	6	UNKNOWN	M	MPUMALANGA	GERT SIBANDE	NEG	NEG	BLOOD	N.I.C.D.
1220	2016	8	2	3	UNKNOWN	M	GAUTENG	EKURHULENI METRO	NEG	NEG	BLOOD	N.I.C.D.
1221	2016	8	2	14	UNKNOWN	F	GAUTENG	CITY OF JOHANNESBURG METRO	NEG	NEG	BLOOD	N.I.C.D.
1222	2016	8	2	5	UNKNOWN	M	GAUTENG	CITY OF TSHWANE METRO	NEG	NEG	BLOOD	N.I.C.D.
1223	2016	8	2	3	UNKNOWN	M	LIMPOPO	GREATER SEKHUKHUNE	NEG	NEG	BLOOD AND URINE	N.I.C.D.
1224	2016	8	2	2	UNKNOWN	M	GAUTENG	CITY OF JOHANNESBURG METRO	NEG	NEG	BLOOD AND URINE	N.I.C.D.
1225	2016	8	2	6	UNKNOWN	M	NORTHERN CAPE	PIXLEY KA SEME	NEG	NEG	BLOOD	N.I.C.D.
1226	2016	8	2	5	UNKNOWN	M	NORTH WEST	DR RUTH SEGOMOTSI MOMPATI	NEG	NEG	BLOOD	N.I.C.D.
1227	2016	8	2	11	UNKNOWN	M	EASTERN CAPE	AMATHOLE	NEG	NEG	BLOOD	N.I.C.D.
1228	2016	8	2	4	UNKNOWN	M	NORTHERN CAPE	PIXLEY KA SEME	NEG	NEG	BLOOD	N.I.C.D.
1229	2016	8	2	39	UNKNOWN	F	GAUTENG	CITY OF TSHWANE METRO	NEG	NEG	BLOOD	N.I.C.D.
1230	2016	8	2	3	UNKNOWN	F	GAUTENG	WEST RAND	NEG	NEG	BLOOD	N.I.C.D.
1231	2016	8	2	4	UNKNOWN	F	LIMPOPO	VHEMBE	NEG	NEG	BLOOD	N.I.C.D.
1232	2016	8	2	4	UNKNOWN	F	GAUTENG	CITY OF JOHANNESBURG METRO	NEG	NEG	BLOOD AND URINE	N.I.C.D.
1233	2016	8	2	7	UNKNOWN	F	GAUTENG	CITY OF JOHANNESBURG METRO	NEG	NEG	BLOOD	N.I.C.D.
1234	2016	8	2	3	UNKNOWN	M	GAUTENG	CITY OF TSHWANE METRO	NEG	NEG	BLOOD	N.I.C.D.
1235	2016	8	2	7	UNKNOWN	M	LIMPOPO	CAPRICORN	NEG	NEG	BLOOD	N.I.C.D.
1236	2016	8	2	9	UNKNOWN		LIMPOPO	GREATER SEKHUKHUNE	NEG	NEG	BLOOD	N.I.C.D.
1237	2016	8	2	3	UNKNOWN	M	EASTERN CAPE	NELSON MANDELA BAY METRO	NEG	NEG	BLOOD	N.I.C.D.
1238	2016	8	2	4	UNKNOWN	F	EASTERN CAPE	CACADU	NEG	POS	BLOOD	N.I.C.D.
1239	2016	8	2	7	UNKNOWN	M	EASTERN CAPE	AMATHOLE	NEG	NEG	BLOOD	N.I.C.D.
1240	2016	8	2	7	UNKNOWN	M	MPUMALANGA	GERT SIBANDE	NEG	NEG	BLOOD	N.I.C.D.
1241	2016	8	2	4	AFRICAN	M	MPUMALANGA	GERT SIBANDE	NEG	NEG	BLOOD	N.I.C.D.
1242	2016	8	2	2	UNKNOWN		MPUMALANGA	NKANGALA	NEG	NEG	BLOOD AND URINE	N.I.C.D.
1243	2016	8	2	53	UNKNOWN	M	FREE STATE	MANGAUNG METRO	NEG	NEG	BLOOD	N.I.C.D.
1244	2016	8	2		UNKNOWN	F	GAUTENG	CITY OF JOHANNESBURG METRO	NEG	NEG	BLOOD	N.I.C.D.
1245	2016	8	2	4	UNKNOWN	F	EASTERN CAPE	NELSON MANDELA BAY METRO	NEG	NEG	BLOOD	N.I.C.D.
1246	2016	8	2	34	UNKNOWN	M	KWAZULU-NATAL	ETHEKWINI METRO	NEG	NEG	BLOOD	N.I.C.D.
1247	2016	8	2	2	UNKNOWN	F	KWAZULU-NATAL	AMAJUBA	NEG	NEG	BLOOD	N.I.C.D.
1248	2016	8	2	16	UNKNOWN	M	GAUTENG	WEST RAND	NEG	POS	BLOOD	N.I.C.D.
1249	2016	8	2	9	UNKNOWN	F	GAUTENG	CITY OF TSHWANE METRO	NEG	NEG	BLOOD	N.I.C.D.
1250	2016	8	2	4	UNKNOWN	M	GAUTENG	CITY OF TSHWANE METRO	NEG	NEG	BLOOD	N.I.C.D.
1251	2016	8	2	0	UNKNOWN	F	WESTERN CAPE	CITY OF CAPE TOWN METRO	NEG	NEG	BLOOD	N.I.C.D.
1252	2016	8	2	13	UNKNOWN	M	GAUTENG	CITY OF JOHANNESBURG METRO	NEG	NEG	BLOOD	N.I.C.D.
1253	2016	8	2	2	UNKNOWN		NORTH WEST	NGAKA MODIRI MOLEMA	NEG	NEG	BLOOD	N.I.C.D.
1254	2016	8	2	10	UNKNOWN	F	EASTERN CAPE	CHRIS HANI	NEG	NEG	BLOOD	N.I.C.D.
1255	2016	8	2	2	UNKNOWN	M	WESTERN CAPE	CITY OF CAPE TOWN METRO	NEG	NEG	BLOOD	N.I.C.D.
1256	2016	8	2	8	UNKNOWN	F	WESTERN CAPE	CITY OF CAPE TOWN METRO	NEG	NEG	BLOOD	N.I.C.D.
1257	2016	8	2	0	UNKNOWN	F	WESTERN CAPE	EDEN	EQ	NEG	BLOOD	N.I.C.D.
1258	2016	8	2	5	UNKNOWN	M	MPUMALANGA	EHLANZENI	NEG	NEG	BLOOD AND URINE	N.I.C.D.
1259	2016	8	2	6	UNKNOWN	M	GAUTENG	CITY OF TSHWANE METRO	NEG	NEG	BLOOD	N.I.C.D.
1260	2016	8	2	8	UNKNOWN	M	GAUTENG	CITY OF JOHANNESBURG METRO	NEG	NEG	BLOOD	N.I.C.D.
1261	2016	8	2	13	UNKNOWN	M	NORTH WEST	NGAKA MODIRI MOLEMA	NEG	NEG	BLOOD	N.I.C.D.
1262	2016	8	2	0	UNKNOWN	F	WESTERN CAPE	CAPE WINELANDS	NEG	NEG	BLOOD	N.I.C.D.
1263	2016	8	2	5	UNKNOWN	F	LIMPOPO	WATERBERG	NEG	NEG	BLOOD	N.I.C.D.
1264	2016	9	2	9	UNKNOWN	F	MPUMALANGA	GERT SIBANDE	NEG	NEG	BLOOD	N.I.C.D.
1265	2016	9	2	5	UNKNOWN	M	GAUTENG	CITY OF TSHWANE METRO	NEG	NEG	BLOOD	N.I.C.D.
1266	2016	9	2	7	UNKNOWN	M	NORTH WEST	DR RUTH SEGOMOTSI MOMPATI	NEG	NEG	BLOOD AND URINE	N.I.C.D.
1267	2016	9	2	6	UNKNOWN	F	EASTERN CAPE	O R TAMBO	NEG	POS	BLOOD AND URINE	N.I.C.D.
1268	2016	9	2	7	UNKNOWN	M	GAUTENG	EKURHULENI METRO	NEG	NEG	BLOOD AND URINE	N.I.C.D.
1269	2016	9	2	40	UNKNOWN	M	GAUTENG	CITY OF JOHANNESBURG METRO	NEG	NEG	BLOOD	N.I.C.D.
1270	2016	9	2	4	UNKNOWN	M	GAUTENG	CITY OF TSHWANE METRO	NEG	NEG	BLOOD AND URINE	N.I.C.D.
1271	2016	9	2	3	UNKNOWN	M	GAUTENG	CITY OF TSHWANE METRO	NEG	NEG	BLOOD	N.I.C.D.
1272	2016	9	2	5	UNKNOWN	M	FREE STATE	LEJWELEPUTSWA	NEG	NEG	BLOOD	N.I.C.D.
1273	2016	9	2	11	UNKNOWN	M	NORTH WEST	DR KENNETH KAUNDA	NEG	NEG	BLOOD	N.I.C.D.
1274	2016	9	2	4	UNKNOWN	F	KWAZULU-NATAL	UGU	NEG	NEG	BLOOD	N.I.C.D.
1275	2016	9	2	42	UNKNOWN	M	KWAZULU-NATAL	ETHEKWINI METRO	NEG	NEG	BLOOD	N.I.C.D.
1276	2016	9	2		UNKNOWN		WESTERN CAPE	CITY OF CAPE TOWN METRO	NEG	NEG	BLOOD	N.I.C.D.
1277	2016	9	2	8	UNKNOWN	M	LIMPOPO	GREATER SEKHUKHUNE	NEG	NEG	BLOOD	N.I.C.D.
1278	2016	9	2	22	UNKNOWN	F	GAUTENG	CITY OF JOHANNESBURG METRO	NEG	NEG	BLOOD	N.I.C.D.
1279	2016	9	2		UNKNOWN	M	NORTH WEST	DR KENNETH KAUNDA	NEG	NEG	BLOOD	N.I.C.D.
1280	2016	9	2	52	UNKNOWN		GAUTENG	CITY OF JOHANNESBURG METRO	NEG	NEG	BLOOD	N.I.C.D.
1281	2016	9	2	31	UNKNOWN	F	GAUTENG	CITY OF JOHANNESBURG METRO	NEG	NEG	BLOOD	N.I.C.D.
1282	2016	9	2	4	UNKNOWN	M	MPUMALANGA	EHLANZENI	NEG	NEG	BLOOD	N.I.C.D.
1283	2016	9	2	10	UNKNOWN	F	MPUMALANGA	GERT SIBANDE	NEG	NEG	BLOOD	N.I.C.D.
1284	2016	9	2	5	UNKNOWN	F	EASTERN CAPE	BUFFALO CITY METRO	NEG	NEG	BLOOD	N.I.C.D.
1285	2016	9	2	6	UNKNOWN	F	GAUTENG	CITY OF TSHWANE METRO	NEG	NEG	BLOOD	N.I.C.D.
1286	2016	9	2	0	UNKNOWN	M	GAUTENG	CITY OF TSHWANE METRO	NEG	NEG	BLOOD	N.I.C.D.
1287	2016	9	2	5	UNKNOWN	M	GAUTENG	CITY OF TSHWANE METRO	NEG	NEG	BLOOD	N.I.C.D.
1288	2016	9	2	5	UNKNOWN	F	GAUTENG	CITY OF TSHWANE METRO	NEG	NEG	BLOOD	N.I.C.D.
1289	2016	9	2	2	UNKNOWN	F	EASTERN CAPE	NELSON MANDELA BAY METRO	NEG	NEG	BLOOD	N.I.C.D.
1290	2016	9	2	3	UNKNOWN	M	KWAZULU-NATAL	UMGUNGUNDLOVU	NEG	NEG	BLOOD	N.I.C.D.
1291	2016	9	2	12	UNKNOWN		EASTERN CAPE	JOE GQABI	NEG	NEG	BLOOD	N.I.C.D.
1292	2016	9	2	4	UNKNOWN	F	NORTH WEST	BOJANALA PLATINUM	NEG	NEG	BLOOD AND URINE	N.I.C.D.
1293	2016	9	2	8	UNKNOWN	M	LIMPOPO	MOPANI	NEG	NEG	BLOOD	N.I.C.D.
1294	2016	9	2	5	UNKNOWN	M	FREE STATE	THABO MOFUTSANYANA	NEG	NEG	BLOOD	N.I.C.D.
1295	2016	9	2	1	UNKNOWN	M	WESTERN CAPE	CITY OF CAPE TOWN METRO	NEG	NEG	BLOOD	N.I.C.D.
1296	2016	9	2	6	UNKNOWN	M	EASTERN CAPE	NELSON MANDELA BAY METRO	NEG	POS	BLOOD	N.I.C.D.
1297	2016	9	2	3	UNKNOWN	M	LIMPOPO	CAPRICORN	NEG	NEG	BLOOD	N.I.C.D.
1298	2016	9	2	2	UNKNOWN	F	WESTERN CAPE	EDEN	NEG	NEG	BLOOD	N.I.C.D.
1299	2016	9	2	0	UNKNOWN	M	GAUTENG	CITY OF JOHANNESBURG METRO	NEG	NEG	BLOOD	N.I.C.D.
1300	2016	9	2	1	UNKNOWN	M	GAUTENG	CITY OF JOHANNESBURG METRO	NEG	NEG	BLOOD	N.I.C.D.
1301	2016	9	2		UNKNOWN		NORTHERN CAPE	NAMAKWA	NEG	NEG	BLOOD	N.I.C.D.
1302	2016	9	2	4	UNKNOWN	M	GAUTENG	CITY OF TSHWANE METRO	NEG	NEG	BLOOD	N.I.C.D.
1303	2016	9	2	2	UNKNOWN	M	GAUTENG	CITY OF JOHANNESBURG METRO	NEG	POS	BLOOD	N.I.C.D.
1304	2016	10	2	8	UNKNOWN	F	NORTHERN CAPE	FRANCES BAARD	NEG	POS	BLOOD	N.I.C.D.
1305	2016	10	2	2	UNKNOWN	M	GAUTENG	CITY OF JOHANNESBURG METRO	NEG	NEG	BLOOD	N.I.C.D.
1306	2016	10	2	18	UNKNOWN	M	EASTERN CAPE	CHRIS HANI	NEG	NEG	BLOOD	N.I.C.D.
1307	2016	10	2	2	UNKNOWN	M	FREE STATE	FEZILE DABI	NEG	POS	BLOOD	N.I.C.D.
1308	2016	10	2	1	UNKNOWN	M	WESTERN CAPE	CAPE WINELANDS	NEG	NEG	BLOOD	N.I.C.D.
1309	2016	10	2	8	UNKNOWN	M	LIMPOPO	CAPRICORN	NEG	NEG	BLOOD AND URINE	N.I.C.D.
1310	2016	10	2	6	UNKNOWN	M	NORTH WEST	BOJANALA PLATINUM	NEG	NEG	BLOOD AND URINE	N.I.C.D.
1311	2016	10	2	0	UNKNOWN	M	KWAZULU-NATAL	ETHEKWINI METRO	NEG	NEG	BLOOD	N.I.C.D.
1312	2016	10	2	12	UNKNOWN	M	EASTERN CAPE	BUFFALO CITY METRO	NEG	NEG	BLOOD	N.I.C.D.
1313	2016	10	2	2	UNKNOWN	F	KWAZULU-NATAL	ETHEKWINI METRO	NEG	NEG	BLOOD	N.I.C.D.
1314	2016	10	3	4	UNKNOWN	F	GAUTENG	EKURHULENI METRO	NEG	POS	BLOOD	N.I.C.D.
1315	2016	10	2	6	UNKNOWN	M	WESTERN CAPE	CAPE WINELANDS	NEG	NEG	BLOOD	N.I.C.D.
1316	2016	10	2	36	UNKNOWN	M	MPUMALANGA	EHLANZENI	NEG	NEG	BLOOD	N.I.C.D.
1317	2016	10	2	1	UNKNOWN		NORTHERN CAPE	NAMAKWA	NEG	NEG	BLOOD	N.I.C.D.
1318	2016	10	3	5	UNKNOWN	M	GAUTENG	CITY OF JOHANNESBURG METRO	NEG	NEG	BLOOD	N.I.C.D.
1319	2016	10	3	1	UNKNOWN	F	GAUTENG	CITY OF JOHANNESBURG METRO	NEG	NEG	BLOOD	N.I.C.D.
1320	2016	10	3	1	UNKNOWN	M	KWAZULU-NATAL	ETHEKWINI METRO	NEG	NEG	BLOOD	N.I.C.D.
1321	2016	10	3	9	UNKNOWN	F	MPUMALANGA	NKANGALA	NEG	NEG	BLOOD	N.I.C.D.
1322	2016	10	3	13	UNKNOWN	M	GAUTENG	CITY OF JOHANNESBURG METRO	NEG	NEG	BLOOD	N.I.C.D.
1323	2016	10	3	5	UNKNOWN	M	MPUMALANGA	EHLANZENI	NEG	NEG	BLOOD	N.I.C.D.
1324	2016	10	3	3	UNKNOWN	M	GAUTENG	EKURHULENI METRO	NEG	NEG	BLOOD	N.I.C.D.
1325	2016	10	3	6	UNKNOWN	M	GAUTENG	CITY OF JOHANNESBURG METRO	NEG	NEG	BLOOD	N.I.C.D.
1326	2016	10	3	9	UNKNOWN	M	GAUTENG	CITY OF TSHWANE METRO	NEG	NEG	BLOOD	N.I.C.D.
1327	2016	10	3	4	UNKNOWN	M	GAUTENG	CITY OF JOHANNESBURG METRO	NEG	NEG	BLOOD AND URINE	N.I.C.D.
1328	2016	10	3	3	UNKNOWN	M	KWAZULU-NATAL	UTHUKELA	NEG	NEG	BLOOD	N.I.C.D.
1329	2016	10	3	2	UNKNOWN	M	WESTERN CAPE	CAPE WINELANDS	NEG	NEG	BLOOD	N.I.C.D.
1330	2016	10	3	16	UNKNOWN	F	EASTERN CAPE	NELSON MANDELA BAY METRO	EQ	NEG	BLOOD	N.I.C.D.
1331	2016	10	3	2	UNKNOWN	M	KWAZULU-NATAL	ILEMBE	NEG	NEG	BLOOD	N.I.C.D.
1332	2016	10	3	2	UNKNOWN	M	EASTERN CAPE	NELSON MANDELA BAY METRO	NEG	POS	BLOOD	N.I.C.D.
1333	2016	10	3	3	UNKNOWN	F	MPUMALANGA	GERT SIBANDE	NEG	NEG	BLOOD	N.I.C.D.
1334	2016	10	3	6	UNKNOWN	M	KWAZULU-NATAL	ETHEKWINI METRO	NEG	NEG	BLOOD	N.I.C.D.
1335	2016	10	3		UNKNOWN	M	GAUTENG	CITY OF JOHANNESBURG METRO	NEG	NEG	BLOOD	N.I.C.D.
1336	2016	10	3		UNKNOWN		GAUTENG	CITY OF JOHANNESBURG METRO	NEG	POS	BLOOD	N.I.C.D.
1337	2016	10	3	0	UNKNOWN	M	GAUTENG	CITY OF JOHANNESBURG METRO	NEG	NEG	BLOOD AND URINE	N.I.C.D.
1338	2016	10	3		UNKNOWN	M	GAUTENG	CITY OF TSHWANE METRO	NEG	NEG	BLOOD	N.I.C.D.
1339	2016	10	3	6	UNKNOWN	F	GAUTENG	CITY OF TSHWANE METRO	EQ	NEG	BLOOD	N.I.C.D.
1340	2016	10	3	9	UNKNOWN	F	GAUTENG	CITY OF TSHWANE METRO	NEG	NEG	BLOOD	N.I.C.D.
1341	2016	10	3	30	UNKNOWN	M	GAUTENG	WEST RAND	NEG	NEG	BLOOD	N.I.C.D.
1342	2016	10	3	7	UNKNOWN	F	LIMPOPO	MOPANI	NEG	NEG	BLOOD	N.I.C.D.
1343	2016	10	3	2	UNKNOWN	F	LIMPOPO	CAPRICORN	NEG	NEG	BLOOD	N.I.C.D.
1344	2016	10	3	6	UNKNOWN	F	KWAZULU-NATAL	KING CETSHWAYO DM	NEG	NEG	BLOOD	N.I.C.D.
1345	2016	10	3	22	UNKNOWN	F	MPUMALANGA	NKANGALA	NEG	NEG	BLOOD	N.I.C.D.
1346	2016	10	3		UNKNOWN	F	MPUMALANGA	EHLANZENI	NEG	POS	BLOOD	N.I.C.D.
1347	2016	10	3	2	UNKNOWN	F	MPUMALANGA	GERT SIBANDE	NEG	NEG	BLOOD	N.I.C.D.
1348	2016	10	3	5	UNKNOWN	F	WESTERN CAPE	CAPE WINELANDS	NEG	NEG	BLOOD	N.I.C.D.
1349	2016	10	3	2	UNKNOWN	M	WESTERN CAPE	WEST COAST	NEG	NEG	BLOOD AND URINE	N.I.C.D.
1350	2016	10	3	1	UNKNOWN	F	WESTERN CAPE	CAPE WINELANDS	NEG	POS	BLOOD	N.I.C.D.
1351	2016	10	3	4	UNKNOWN	M	LIMPOPO	VHEMBE	NEG	NEG	BLOOD AND URINE	N.I.C.D.
1352	2016	10	3	5	UNKNOWN	M	GAUTENG	CITY OF JOHANNESBURG METRO	NEG	NEG	BLOOD	N.I.C.D.
1353	2016	10	3	1	UNKNOWN	M	GAUTENG	WEST RAND	NEG	NEG	BLOOD	N.I.C.D.
1354	2016	10	3	4	UNKNOWN	F	MPUMALANGA	EHLANZENI	NEG	NEG	BLOOD	N.I.C.D.
1355	2016	10	3	4	UNKNOWN	M	MPUMALANGA	EHLANZENI	NEG	NEG	BLOOD	N.I.C.D.
1356	2016	10	3	0	UNKNOWN	M	EASTERN CAPE	NELSON MANDELA BAY METRO	NEG	NEG	BLOOD	N.I.C.D.
1357	2016	10	3	7	UNKNOWN	F	EASTERN CAPE	CACADU	NEG	NEG	BLOOD AND URINE	N.I.C.D.
1358	2016	10	3	7	UNKNOWN	F	EASTERN CAPE	CHRIS HANI	NEG	POS	BLOOD	N.I.C.D.
1359	2016	10	3	6	UNKNOWN	M	GAUTENG	EKURHULENI METRO	NEG	NEG	BLOOD	N.I.C.D.
1360	2016	10	3	3	UNKNOWN	M	LIMPOPO	WATERBERG	NEG	NEG	BLOOD	N.I.C.D.
1361	2016	10	3	7	UNKNOWN	M	LIMPOPO	CAPRICORN	NEG	NEG	BLOOD	N.I.C.D.
1362	2016	10	3	3	UNKNOWN	F	NORTHERN CAPE	JOHN TAOLO GAETSEWE	NEG	NEG	BLOOD AND URINE	N.I.C.D.
1363	2016	10	3	1	UNKNOWN	F	NORTHERN CAPE	JOHN TAOLO GAETSEWE	NEG	NEG	BLOOD	N.I.C.D.
1364	2016	10	3	1	UNKNOWN	M	GAUTENG	CITY OF JOHANNESBURG METRO	NEG	NEG	BLOOD	N.I.C.D.
1365	2016	10	3	2	UNKNOWN	M	GAUTENG	CITY OF JOHANNESBURG METRO	NEG	NEG	BLOOD	N.I.C.D.
1366	2016	10	3		UNKNOWN	M	GAUTENG	CITY OF JOHANNESBURG METRO	NEG	NEG	BLOOD	N.I.C.D.
1367	2016	10	3	3	UNKNOWN	M	GAUTENG	CITY OF JOHANNESBURG METRO	NEG	NEG	BLOOD	N.I.C.D.
1368	2016	10	3	2	UNKNOWN	M	GAUTENG	CITY OF TSHWANE METRO	NEG	NEG	BLOOD	N.I.C.D.
1369	2016	10	3	3	UNKNOWN	F	FREE STATE	MANGAUNG METRO	NEG	NEG	BLOOD	N.I.C.D.
1370	2016	11	3	8	UNKNOWN	F	KWAZULU-NATAL	UTHUKELA	NEG	NEG	BLOOD	N.I.C.D.
1371	2016	11	3	0	UNKNOWN	M	KWAZULU-NATAL	ETHEKWINI METRO	NEG	NEG	BLOOD	N.I.C.D.
1372	2016	11	3	9	UNKNOWN	M	KWAZULU-NATAL	ETHEKWINI METRO	NEG	NEG	BLOOD	N.I.C.D.
1373	2016	11	3	3	UNKNOWN	M	WESTERN CAPE	CITY OF CAPE TOWN METRO	NEG	NEG	BLOOD	N.I.C.D.
1374	2016	11	3	3	UNKNOWN	M	WESTERN CAPE	CITY OF CAPE TOWN METRO	NEG	POS	BLOOD	N.I.C.D.
1375	2016	11	3	9	UNKNOWN	F	WESTERN CAPE	EDEN	NEG	NEG	BLOOD	N.I.C.D.
1376	2016	11	3	0	UNKNOWN	M	MPUMALANGA	EHLANZENI	NEG	NEG	BLOOD	N.I.C.D.
1377	2016	11	3	3	UNKNOWN	M	LIMPOPO	MOPANI	NEG	NEG	BLOOD	N.I.C.D.
1378	2016	11	3	7	UNKNOWN	M	GAUTENG	CITY OF TSHWANE METRO	NEG	NEG	BLOOD	N.I.C.D.
1379	2016	11	3	4	UNKNOWN	M	GAUTENG	CITY OF JOHANNESBURG METRO	NEG	NEG	BLOOD	N.I.C.D.
1380	2016	11	3	9	UNKNOWN	F	GAUTENG	CITY OF JOHANNESBURG METRO	NEG	NEG	BLOOD	N.I.C.D.
1381	2016	11	3	6	UNKNOWN	M	EASTERN CAPE	O R TAMBO	NEG	NEG	BLOOD AND URINE	N.I.C.D.
1382	2016	11	3	0	UNKNOWN	M	KWAZULU-NATAL	KING CETSHWAYO DM	NEG	NEG	BLOOD	N.I.C.D.
1383	2016	11	3	7	UNKNOWN	F	KWAZULU-NATAL	KING CETSHWAYO DM	NEG	NEG	BLOOD	N.I.C.D.
1384	2016	11	3	6	UNKNOWN	M	GAUTENG	EKURHULENI METRO	NEG	NEG	BLOOD	N.I.C.D.
1385	2016	11	3	0	UNKNOWN	M	GAUTENG	CITY OF JOHANNESBURG METRO	NEG	NEG	BLOOD	N.I.C.D.
1386	2016	11	3	4	UNKNOWN	M	GAUTENG	CITY OF JOHANNESBURG METRO	NEG	NEG	BLOOD	N.I.C.D.
1387	2016	11	3	1	UNKNOWN	M	GAUTENG	CITY OF JOHANNESBURG METRO	NEG	NEG	BLOOD	N.I.C.D.
1388	2016	11	3	7	UNKNOWN	F	NORTH WEST	DR RUTH SEGOMOTSI MOMPATI	NEG	POS	BLOOD	N.I.C.D.
1389	2016	11	3	5	UNKNOWN	F	GAUTENG	CITY OF TSHWANE METRO	NEG	POS	BLOOD	N.I.C.D.
1390	2016	11	3	0	UNKNOWN	F	GAUTENG	CITY OF TSHWANE METRO	NEG	NEG	BLOOD	N.I.C.D.
1391	2016	11	3	4	UNKNOWN	F	WESTERN CAPE	CITY OF CAPE TOWN METRO	NEG	NEG	BLOOD AND URINE	N.I.C.D.
1392	2016	11	3	0	UNKNOWN	F	LIMPOPO	MOPANI	POS	NEG	BLOOD	N.I.C.D.
1393	2016	11	3	5	UNKNOWN	M	GAUTENG	CITY OF TSHWANE METRO	NEG	NEG	BLOOD	N.I.C.D.
1394	2016	11	3	0	UNKNOWN	M	WESTERN CAPE	EDEN	POS	NEG	BLOOD	N.I.C.D.
1395	2016	11	3	3	UNKNOWN	M	EASTERN CAPE	NELSON MANDELA BAY METRO	NEG	NEG	BLOOD	N.I.C.D.
1396	2016	11	3	1	UNKNOWN	M	EASTERN CAPE	NELSON MANDELA BAY METRO	NEG	NEG	BLOOD	N.I.C.D.
1397	2016	11	3	4	UNKNOWN	F	MPUMALANGA	GERT SIBANDE	NEG	NEG	BLOOD	N.I.C.D.
1398	2016	11	3	2	UNKNOWN	F	GAUTENG	EKURHULENI METRO	NEG	NEG	BLOOD	N.I.C.D.
1399	2016	11	3		UNKNOWN	M	NORTH WEST	BOJANALA PLATINUM	NEG	NEG	BLOOD	N.I.C.D.
1400	2016	11	3	7	UNKNOWN	M	GAUTENG	EKURHULENI METRO	NEG	NEG	BLOOD	N.I.C.D.
1401	2016	11	3	3	UNKNOWN	F	WESTERN CAPE	EDEN	NEG	NEG	BLOOD	N.I.C.D.
1402	2016	11	3	9	UNKNOWN	M	MPUMALANGA	GERT SIBANDE	NEG	NEG	BLOOD	N.I.C.D.
1403	2016	11	3	5	UNKNOWN	F	MPUMALANGA	NKANGALA	NEG	NEG	BLOOD	N.I.C.D.
1404	2016	11	3	1	UNKNOWN	F	KWAZULU-NATAL	UMZINYATHI	NEG	NEG	BLOOD	N.I.C.D.
1405	2016	11	3	9	UNKNOWN	M	KWAZULU-NATAL	UGU	NEG	NEG	BLOOD	N.I.C.D.
1406	2016	11	3	2	UNKNOWN	F	EASTERN CAPE	NELSON MANDELA BAY METRO	NEG	NEG	BLOOD	N.I.C.D.
1407	2016	11	3	3	UNKNOWN	M	KWAZULU-NATAL	UMGUNGUNDLOVU	NEG	NEG	BLOOD	N.I.C.D.
1408	2016	11	3	1	UNKNOWN	M	LIMPOPO	VHEMBE	NEG	NEG	BLOOD	N.I.C.D.
1409	2016	11	3	5	UNKNOWN	M	GAUTENG	EKURHULENI METRO	NEG	POS	BLOOD	N.I.C.D.
1410	2016	11	3	3	UNKNOWN	M	NORTHERN CAPE	PIXLEY KA SEME	NEG	NEG	BLOOD	N.I.C.D.
1411	2016	11	3	2	UNKNOWN	M	WESTERN CAPE	WEST COAST	NEG	NEG	BLOOD	N.I.C.D.
1412	2016	11	3	2	UNKNOWN	F	WESTERN CAPE	CAPE WINELANDS	NEG	NEG	BLOOD	N.I.C.D.
1413	2016	11	3	2	UNKNOWN	F	EASTERN CAPE	NELSON MANDELA BAY METRO	NEG	NEG	BLOOD	N.I.C.D.
1414	2016	11	3	4	UNKNOWN	F	EASTERN CAPE	NELSON MANDELA BAY METRO	NEG	NEG	BLOOD	N.I.C.D.
1415	2016	11	3	4	UNKNOWN	F	MPUMALANGA	EHLANZENI	NEG	NEG	BLOOD AND URINE	N.I.C.D.
1416	2016	11	3	7	UNKNOWN	M	GAUTENG	CITY OF JOHANNESBURG METRO	NEG	NEG	BLOOD	N.I.C.D.
1417	2016	11	3	8	UNKNOWN	F	NORTH WEST	BOJANALA PLATINUM	NEG	NEG	BLOOD	N.I.C.D.
1418	2016	11	3	4	UNKNOWN	M	LIMPOPO	GREATER SEKHUKHUNE	NEG	NEG	BLOOD	N.I.C.D.
1419	2016	12	3		UNKNOWN		GAUTENG	CITY OF TSHWANE METRO	NEG	NEG	BLOOD	N.I.C.D.
1420	2016	12	3	27	UNKNOWN	F	GAUTENG	CITY OF TSHWANE METRO	NEG	NEG	BLOOD	N.I.C.D.
1421	2016	12	3	0	UNKNOWN	M	MPUMALANGA	NKANGALA	NEG	NEG	BLOOD	N.I.C.D.
1422	2016	12	3	6	UNKNOWN	F	EASTERN CAPE	JOE GQABI	NEG	NEG	BLOOD	N.I.C.D.
1423	2016	12	3	6	UNKNOWN	F	EASTERN CAPE	JOE GQABI	NEG	NEG	BLOOD	N.I.C.D.
1424	2016	12	3	5	UNKNOWN	M	GAUTENG	CITY OF TSHWANE METRO	NEG	NEG	BLOOD	N.I.C.D.
1425	2016	12	3	1	UNKNOWN	F	GAUTENG	CITY OF JOHANNESBURG METRO	NEG	NEG	BLOOD	N.I.C.D.
1426	2016	12	3	6	UNKNOWN	M	NORTHERN CAPE	PIXLEY KA SEME	NEG	NEG	BLOOD	N.I.C.D.
1427	2016	12	3	10	UNKNOWN	M	MPUMALANGA	NKANGALA	NEG	NEG	BLOOD	N.I.C.D.
1428	2016	12	3	32	UNKNOWN	M	GAUTENG	CITY OF JOHANNESBURG METRO	NEG	NEG	BLOOD	N.I.C.D.
1429	2016	12	3	2	UNKNOWN	M	LIMPOPO	GREATER SEKHUKHUNE	NEG	NEG	BLOOD	N.I.C.D.
1430	2016	12	3	6	UNKNOWN	F	LIMPOPO	GREATER SEKHUKHUNE	NEG	NEG	BLOOD	N.I.C.D.
1431	2016	12	3	9	UNKNOWN	F	GAUTENG	CITY OF JOHANNESBURG METRO	NEG	NEG	BLOOD	N.I.C.D.
1432	2016	12	3	11	UNKNOWN	F	GAUTENG	CITY OF JOHANNESBURG METRO	NEG	NEG	BLOOD	N.I.C.D.
1433	2016	12	3	0	UNKNOWN	M	GAUTENG	CITY OF JOHANNESBURG METRO	NEG	NEG	BLOOD	N.I.C.D.
1434	2016	12	3	6	UNKNOWN	F	MPUMALANGA	GERT SIBANDE	NEG	NEG	BLOOD AND URINE	N.I.C.D.
1435	2016	12	3	4	UNKNOWN	M	KWAZULU-NATAL	AMAJUBA	NEG	NEG	BLOOD	N.I.C.D.
1436	2016	12	3	5	UNKNOWN	F	FREE STATE	MANGAUNG METRO	NEG	NEG	BLOOD AND URINE	N.I.C.D.
1437	2016	12	3	28	UNKNOWN	F	GAUTENG	EKURHULENI METRO	NEG	NEG	BLOOD	N.I.C.D.
1438	2016	12	3	4	UNKNOWN	M	GAUTENG	EKURHULENI METRO	NEG	NEG	BLOOD	N.I.C.D.
1439	2016	12	3	8	UNKNOWN	F	NORTHERN CAPE	PIXLEY KA SEME	NEG	NEG	BLOOD	N.I.C.D.
1440	2016	12	3		UNKNOWN	M	GAUTENG	CITY OF TSHWANE METRO	NEG	NEG	BLOOD	N.I.C.D.
1441	2016	12	3	13	UNKNOWN	M	GAUTENG	CITY OF TSHWANE METRO	NEG	NEG	BLOOD	N.I.C.D.
1442	2016	12	3	55	UNKNOWN	F	GAUTENG	WEST RAND	NEG	NEG	BLOOD	N.I.C.D.
1443	2016	12	3	4	UNKNOWN	F	GAUTENG	CITY OF TSHWANE METRO	NEG	NEG	BLOOD	N.I.C.D.
1444	2016	12	3	1	UNKNOWN	F	GAUTENG	CITY OF TSHWANE METRO	NEG	NEG	BLOOD	N.I.C.D.
1445	2016	12	3	1	UNKNOWN	F	WESTERN CAPE	CAPE WINELANDS	NEG	NEG	BLOOD	N.I.C.D.
1446	2016	12	3	11	UNKNOWN	M	EASTERN CAPE	NELSON MANDELA BAY METRO	NEG	NEG	BLOOD	N.I.C.D.
1447	2016	12	3	1	UNKNOWN	F	MPUMALANGA	NKANGALA	NEG	NEG	BLOOD AND URINE	N.I.C.D.
1448	2016	12	3	0	UNKNOWN	F	EASTERN CAPE	NELSON MANDELA BAY METRO	NEG	NEG	BLOOD	N.I.C.D.
1449	2016	12	3	2	UNKNOWN	F	EASTERN CAPE	NELSON MANDELA BAY METRO	NEG	NEG	BLOOD	N.I.C.D.
1450	2016	12	3	9	UNKNOWN	F	FREE STATE	MANGAUNG METRO	NEG	NEG	BLOOD	N.I.C.D.
1451	2016	12	3	4	UNKNOWN	F	MPUMALANGA	NKANGALA	NEG	NEG	BLOOD	N.I.C.D.
1452	2016	12	3	10	UNKNOWN	M	GAUTENG	CITY OF TSHWANE METRO	NEG	NEG	BLOOD	N.I.C.D.
1453	2016	12	3	18	UNKNOWN	F	GAUTENG	CITY OF TSHWANE METRO	NEG	POS	BLOOD	N.I.C.D.
1454	2016	12	3	3	UNKNOWN	M	FREE STATE	THABO MOFUTSANYANA	NEG	NEG	BLOOD	N.I.C.D.
1455	2016	12	3	4	UNKNOWN	M	NORTHERN CAPE	ZF MGCAWU	NEG	NEG	BLOOD	N.I.C.D.
1456	2016	12	3	0	UNKNOWN	M	EASTERN CAPE	CACADU	EQ	NEG	BLOOD	N.I.C.D.
1457	2016	12	3		UNKNOWN		WESTERN CAPE	CAPE WINELANDS	NEG	NEG	BLOOD	N.I.C.D.
1458	2016	12	3	0	UNKNOWN	M	GAUTENG	CITY OF JOHANNESBURG METRO	NEG	NEG	BLOOD	N.I.C.D.
1459	2016	12	3		UNKNOWN	M	GAUTENG	CITY OF JOHANNESBURG METRO	NEG	NEG	BLOOD	N.I.C.D.
1460	2016	12	3	3	UNKNOWN	M	GAUTENG	CITY OF JOHANNESBURG METRO	NEG	POS	BLOOD	N.I.C.D.
1461	2016	12	3	2	UNKNOWN	F	KWAZULU-NATAL	UMGUNGUNDLOVU	NEG	NEG	BLOOD	N.I.C.D.
1462	2016	12	3	5	UNKNOWN	F	KWAZULU-NATAL	UGU	NEG	NEG	BLOOD	N.I.C.D.
1463	2016	12	3	9	UNKNOWN	M	EASTERN CAPE	AMATHOLE	NEG	NEG	BLOOD AND URINE	N.I.C.D.
1464	2016	12	3	4	UNKNOWN	M	NORTHERN CAPE	PIXLEY KA SEME	NEG	POS	BLOOD	N.I.C.D.
1465	2016	12	3	1	UNKNOWN	F	GAUTENG	CITY OF TSHWANE METRO	NEG	NEG	BLOOD	N.I.C.D.
1466	2016	12	3	4	UNKNOWN	M	FREE STATE	LEJWELEPUTSWA	NEG	NEG	BLOOD AND URINE	N.I.C.D.
1467	2016	12	3	8	UNKNOWN	M	MPUMALANGA	GERT SIBANDE	NEG	NEG	BLOOD	N.I.C.D.
1468	2016	12	3	29	UNKNOWN	M	MPUMALANGA	GERT SIBANDE	NEG	NEG	BLOOD	N.I.C.D.
1469	2016	12	3	2	UNKNOWN	M	EASTERN CAPE	NELSON MANDELA BAY METRO	NEG	POS	BLOOD	N.I.C.D.
1470	2016	12	3	2	UNKNOWN	M	EASTERN CAPE	NELSON MANDELA BAY METRO	NEG	NEG	BLOOD	N.I.C.D.
1471	2016	12	3	9	UNKNOWN	M	EASTERN CAPE	BUFFALO CITY METRO	NEG	NEG	BLOOD	N.I.C.D.
1472	2016	12	3	4	UNKNOWN	M	GAUTENG	CITY OF TSHWANE METRO	NEG	NEG	BLOOD	N.I.C.D.
1473	2016	12	3	0	UNKNOWN	M	GAUTENG	EKURHULENI METRO	NEG	NEG	BLOOD	N.I.C.D.
1474	2016	12	3	3	UNKNOWN	F	GAUTENG	CITY OF TSHWANE METRO	NEG	NEG	BLOOD	N.I.C.D.
1475	2016	12	3	5	UNKNOWN	M	NORTH WEST	DR RUTH SEGOMOTSI MOMPATI	NEG	NEG	BLOOD	N.I.C.D.
1476	2016	13	3	29	UNKNOWN	F	WESTERN CAPE	WEST COAST	NEG	NEG	BLOOD	N.I.C.D.
1477	2016	13	3	34	UNKNOWN	F	WESTERN CAPE	WEST COAST	NEG	NEG	BLOOD	N.I.C.D.
1478	2016	13	3	1	UNKNOWN	M	WESTERN CAPE	CITY OF CAPE TOWN METRO	NEG	NEG	BLOOD	N.I.C.D.
1479	2016	13	3	2	UNKNOWN	M	WESTERN CAPE	CAPE WINELANDS	NEG	NEG	BLOOD	N.I.C.D.
1480	2016	13	3	4	UNKNOWN	M	WESTERN CAPE	CAPE WINELANDS	NEG	NEG	BLOOD	N.I.C.D.
1481	2016	13	3	2	UNKNOWN	F	WESTERN CAPE	CAPE WINELANDS	NEG	NEG	BLOOD	N.I.C.D.
1482	2016	13	3	10	UNKNOWN		KWAZULU-NATAL	UMGUNGUNDLOVU	NEG	NEG	BLOOD	N.I.C.D.
1483	2016	13	3	2	UNKNOWN	M	WESTERN CAPE	CITY OF CAPE TOWN METRO	NEG	NEG	BLOOD	N.I.C.D.
1484	2016	13	3	2	UNKNOWN	M	WESTERN CAPE	CITY OF CAPE TOWN METRO	NEG	NEG	BLOOD	N.I.C.D.
1485	2016	13	3	18	UNKNOWN	F	WESTERN CAPE	EDEN	NEG	NEG	BLOOD	N.I.C.D.
1486	2016	13	3	9	UNKNOWN	M	MPUMALANGA	NKANGALA	NEG	NEG	BLOOD	N.I.C.D.
1487	2016	13	3	8	UNKNOWN	F	MPUMALANGA	NKANGALA	NEG	NEG	BLOOD	N.I.C.D.
1488	2016	13	3	4	UNKNOWN	M	LIMPOPO	VHEMBE	NEG	NEG	BLOOD AND URINE	N.I.C.D.
1489	2016	13	3	4	UNKNOWN	M	GAUTENG	CITY OF JOHANNESBURG METRO	NEG	NEG	BLOOD AND URINE	N.I.C.D.
1490	2016	13	3	1	UNKNOWN	F	NORTHERN CAPE	PIXLEY KA SEME	NEG	POS	BLOOD	N.I.C.D.
1491	2016	13	3	10	UNKNOWN	M	KWAZULU-NATAL	AMAJUBA	NEG	NEG	BLOOD	N.I.C.D.
1492	2016	13	3	2	UNKNOWN	F	MPUMALANGA	GERT SIBANDE	NEG	NEG	BLOOD	N.I.C.D.
1493	2016	13	3	6	UNKNOWN	M	KWAZULU-NATAL	AMAJUBA	NEG	NEG	BLOOD AND URINE	N.I.C.D.
1494	2016	13	3		UNKNOWN		GAUTENG	CITY OF JOHANNESBURG METRO	NEG	NEG	BLOOD	N.I.C.D.
1495	2016	13	3	5	UNKNOWN	F	NORTH WEST	BOJANALA PLATINUM	NEG	NEG	BLOOD	N.I.C.D.
1496	2016	13	3	12	UNKNOWN		GAUTENG	CITY OF JOHANNESBURG METRO	NEG	NEG	BLOOD	N.I.C.D.
1497	2016	13	3	2	UNKNOWN	M	GAUTENG	EKURHULENI METRO	NEG	NEG	BLOOD	N.I.C.D.
1498	2016	13	3	4	UNKNOWN	M	GAUTENG	CITY OF TSHWANE METRO	NEG	NEG	BLOOD	N.I.C.D.
1499	2016	13	3	0	UNKNOWN	F	NORTH WEST	NGAKA MODIRI MOLEMA	NEG	NEG	BLOOD	N.I.C.D.
1500	2016	13	3	5	UNKNOWN	M	GAUTENG	WEST RAND	NEG	POS	BLOOD	N.I.C.D.
1501	2016	13	3	25	UNKNOWN	F	KWAZULU-NATAL	UMGUNGUNDLOVU	NEG	NEG	BLOOD	N.I.C.D.
1502	2016	14	3		UNKNOWN	F	WESTERN CAPE	CITY OF CAPE TOWN METRO	NEG	POS	BLOOD	N.I.C.D.
1503	2016	14	3	5	UNKNOWN	M	EASTERN CAPE	CACADU	NEG	POS	BLOOD	N.I.C.D.
1504	2016	14	3	2	UNKNOWN	M	GAUTENG	CITY OF JOHANNESBURG METRO	NEG	NEG	BLOOD AND URINE	N.I.C.D.
1505	2016	14	3	3	UNKNOWN	M	EASTERN CAPE	O R TAMBO	NEG	NEG	BLOOD AND URINE	N.I.C.D.
1506	2016	14	3	1	UNKNOWN	F	FREE STATE	FEZILE DABI	NEG	NEG	BLOOD	N.I.C.D.
1507	2016	14	3	4	UNKNOWN	M	EASTERN CAPE	NELSON MANDELA BAY METRO	NEG	POS	BLOOD	N.I.C.D.
1508	2016	14	3	6	UNKNOWN	M	KWAZULU-NATAL	SISONKE	NEG	NEG	BLOOD	N.I.C.D.
1509	2016	14	3	3	UNKNOWN	M	MPUMALANGA	GERT SIBANDE	NEG	NEG	BLOOD	N.I.C.D.
1510	2016	14	3	5	UNKNOWN	M	MPUMALANGA	NKANGALA	NEG	NEG	BLOOD AND URINE	N.I.C.D.
1511	2016	14	3	5	UNKNOWN	M	MPUMALANGA	GERT SIBANDE	NEG	NEG	BLOOD	N.I.C.D.
1512	2016	14	3	32	UNKNOWN	F	GAUTENG	CITY OF JOHANNESBURG METRO	NEG	NEG	BLOOD	N.I.C.D.
1513	2016	14	3	35	UNKNOWN	M	GAUTENG	CITY OF TSHWANE METRO	NEG	NEG	BLOOD	N.I.C.D.
1514	2016	14	3	49	UNKNOWN	F	GAUTENG	CITY OF TSHWANE METRO	NEG	NEG	BLOOD	N.I.C.D.
1515	2016	14	3	10	UNKNOWN	M	GAUTENG	CITY OF TSHWANE METRO	NEG	NEG	BLOOD	N.I.C.D.
1516	2016	14	3	3	UNKNOWN	F	GAUTENG	CITY OF TSHWANE METRO	NEG	NEG	BLOOD	N.I.C.D.
1517	2016	14	3	1	UNKNOWN	M	MPUMALANGA	EHLANZENI	POS	NEG	BLOOD	N.I.C.D.
1518	2016	14	3	0	UNKNOWN	M	MPUMALANGA	GERT SIBANDE	NEG	NEG	BLOOD	N.I.C.D.
1519	2016	14	4	7	UNKNOWN	F	NORTH WEST	DR RUTH SEGOMOTSI MOMPATI	POS	NEG	BLOOD AND URINE	N.I.C.D.
1520	2016	14	3	3	UNKNOWN	F	GAUTENG	CITY OF JOHANNESBURG METRO	NEG	NEG	BLOOD	N.I.C.D.
1521	2016	14	3	1	UNKNOWN	M	GAUTENG	CITY OF JOHANNESBURG METRO	NEG	NEG	BLOOD	N.I.C.D.
1522	2016	14	4	1	UNKNOWN	M	WESTERN CAPE	CAPE WINELANDS	NEG	NEG	BLOOD	N.I.C.D.
1523	2016	14	3	6	UNKNOWN	F	MPUMALANGA	EHLANZENI	NEG	NEG	BLOOD	N.I.C.D.
1524	2016	14	4	5	UNKNOWN	M	LIMPOPO	GREATER SEKHUKHUNE	NEG	NEG	BLOOD	N.I.C.D.
1525	2016	14	3	3	UNKNOWN	F	LIMPOPO	GREATER SEKHUKHUNE	NEG	NEG	BLOOD	N.I.C.D.
1526	2016	14	4	3	UNKNOWN	F	EASTERN CAPE	CHRIS HANI	NEG	NEG	BLOOD	N.I.C.D.
1527	2016	14	3	6	UNKNOWN	F	KWAZULU-NATAL	AMAJUBA	NEG	NEG	BLOOD	N.I.C.D.
1528	2016	14	3	1	UNKNOWN	F	GAUTENG	CITY OF JOHANNESBURG METRO	NEG	NEG	BLOOD	N.I.C.D.
1529	2016	14	3	1	UNKNOWN	M	LIMPOPO	WATERBERG	NEG	NEG	BLOOD	N.I.C.D.
1530	2016	14	3	3	UNKNOWN	F	GAUTENG	EKURHULENI METRO	NEG	NEG	BLOOD	N.I.C.D.
1531	2016	14	3	9	UNKNOWN	M	LIMPOPO	GREATER SEKHUKHUNE	NEG	NEG	BLOOD	N.I.C.D.
1532	2016	14	3	14	UNKNOWN	F	LIMPOPO	MOPANI	NEG	NEG	BLOOD	N.I.C.D.
1533	2016	14	4	10	UNKNOWN	M	GAUTENG	CITY OF TSHWANE METRO	NEG	NEG	BLOOD	N.I.C.D.
1534	2016	14	3	3	UNKNOWN	M	LIMPOPO	CAPRICORN	NEG	NEG	BLOOD	N.I.C.D.
1535	2016	14	3	9	UNKNOWN	M	NORTHERN CAPE	ZF MGCAWU	NEG	NEG	BLOOD	N.I.C.D.
1536	2016	14	4	1	UNKNOWN	F	KWAZULU-NATAL	ETHEKWINI METRO	NEG	NEG	BLOOD	N.I.C.D.
1537	2016	14	4	4	UNKNOWN	M	WESTERN CAPE	CAPE WINELANDS	NEG	NEG	BLOOD	N.I.C.D.
1538	2016	14	4	11	UNKNOWN	F	WESTERN CAPE	EDEN	NEG	POS	BLOOD	N.I.C.D.
1539	2016	14	4	9	UNKNOWN	M	LIMPOPO	MOPANI	NEG	NEG	BLOOD	N.I.C.D.
1540	2016	14	4	1	UNKNOWN	M	LIMPOPO	VHEMBE	NEG	POS	BLOOD	N.I.C.D.
1541	2016	14	4	5	UNKNOWN	M	LIMPOPO	MOPANI	NEG	NEG	BLOOD	N.I.C.D.
1542	2016	14	4	3	UNKNOWN	M	GAUTENG	CITY OF JOHANNESBURG METRO	NEG	NEG	BLOOD	N.I.C.D.
1543	2016	14	4	1	UNKNOWN	M	GAUTENG	CITY OF JOHANNESBURG METRO	NEG	NEG	BLOOD	N.I.C.D.
1544	2016	14	4	32	UNKNOWN	F	NORTH WEST	DR RUTH SEGOMOTSI MOMPATI	NEG	NEG	BLOOD	N.I.C.D.
1545	2016	14	4	3	UNKNOWN	M	GAUTENG	CITY OF TSHWANE METRO	NEG	NEG	BLOOD	N.I.C.D.
1546	2016	14	4	2	UNKNOWN	F	GAUTENG	EKURHULENI METRO	NEG	POS	BLOOD	N.I.C.D.
1547	2016	14	4	0	UNKNOWN	F	WESTERN CAPE	CITY OF CAPE TOWN METRO	NEG	NEG	BLOOD	N.I.C.D.
1548	2016	14	4	2	UNKNOWN	F	EASTERN CAPE	NELSON MANDELA BAY METRO	NEG	NEG	BLOOD	N.I.C.D.
1549	2016	14	4	7	UNKNOWN	M	EASTERN CAPE	NELSON MANDELA BAY METRO	NEG	NEG	BLOOD	N.I.C.D.
1550	2016	14	4	3	UNKNOWN	M	EASTERN CAPE	NELSON MANDELA BAY METRO	NEG	NEG	BLOOD	N.I.C.D.
1551	2016	14	4	6	UNKNOWN	M	WESTERN CAPE	OVERBERG	NEG	POS	BLOOD	N.I.C.D.
1552	2016	14	4		UNKNOWN		GAUTENG	CITY OF TSHWANE METRO	NEG	NEG	BLOOD	N.I.C.D.
1553	2016	14	4	4	UNKNOWN	F	NORTH WEST	BOJANALA PLATINUM	NEG	NEG	BLOOD	N.I.C.D.
1554	2016	14	4	5	UNKNOWN	F	MPUMALANGA	NKANGALA	NEG	NEG	BLOOD	N.I.C.D.
1555	2016	14	4	3	UNKNOWN	M	MPUMALANGA	GERT SIBANDE	NEG	NEG	BLOOD	N.I.C.D.
1556	2016	14	4	3	UNKNOWN	M	FREE STATE	FEZILE DABI	NEG	NEG	BLOOD	N.I.C.D.
1557	2016	14	4	4	UNKNOWN	M	WESTERN CAPE	CITY OF CAPE TOWN METRO	NEG	NEG	BLOOD	N.I.C.D.
1558	2016	14	4	3	UNKNOWN	M	FREE STATE	FEZILE DABI	NEG	NEG	BLOOD	N.I.C.D.
1559	2016	15	4	4	UNKNOWN	F	KWAZULU-NATAL	UMGUNGUNDLOVU	NEG	NEG	BLOOD	N.I.C.D.
1560	2016	15	4	10	UNKNOWN	M	KWAZULU-NATAL	NEWCASTLE	NEG	NEG	BLOOD	N.I.C.D.
1561	2016	15	4	5	UNKNOWN	M	GAUTENG	WEST RAND	NEG	NEG	BLOOD	N.I.C.D.
1562	2016	15	4	0	UNKNOWN	F	GAUTENG	EKURHULENI METRO	NEG	NEG	BLOOD	N.I.C.D.
1563	2016	15	4	48	UNKNOWN	M	GAUTENG	EKURHULENI METRO	EQ	NEG	BLOOD	N.I.C.D.
1564	2016	15	4	5	UNKNOWN	M	GAUTENG	CITY OF TSHWANE METRO	NEG	NEG	BLOOD	N.I.C.D.
1565	2016	15	4	3	UNKNOWN	M	GAUTENG	CITY OF JOHANNESBURG METRO	NEG	NEG	BLOOD	N.I.C.D.
1566	2016	15	4	11	UNKNOWN	F	GAUTENG	CITY OF JOHANNESBURG METRO	NEG	NEG	BLOOD	N.I.C.D.
1567	2016	15	4		UNKNOWN	F	GAUTENG	CITY OF JOHANNESBURG METRO	NEG	NEG	BLOOD	N.I.C.D.
1568	2016	15	4	0	UNKNOWN	F	GAUTENG	CITY OF JOHANNESBURG METRO	NEG	NEG	BLOOD	N.I.C.D.
1569	2016	15	4	1	UNKNOWN	M	LIMPOPO	MOPANI	NEG	NEG	BLOOD	N.I.C.D.
1570	2016	15	4	4	UNKNOWN	M	GAUTENG	CITY OF JOHANNESBURG METRO	NEG	NEG	BLOOD	N.I.C.D.
1571	2016	15	4	4	UNKNOWN	M	KWAZULU-NATAL	AMAJUBA	NEG	NEG	BLOOD	N.I.C.D.
1572	2016	15	4	5	UNKNOWN	F	MPUMALANGA	NKANGALA	NEG	NEG	BLOOD AND URINE	N.I.C.D.
1573	2016	15	4	0	UNKNOWN	F	GAUTENG	CITY OF JOHANNESBURG METRO	NEG	NEG	BLOOD	N.I.C.D.
1574	2016	15	4	5	UNKNOWN	M	LIMPOPO	WATERBERG	NEG	NEG	BLOOD	N.I.C.D.
1575	2016	15	4	5	UNKNOWN	M	LIMPOPO	WATERBERG	NEG	NEG	BLOOD	N.I.C.D.
1576	2016	15	4	12	UNKNOWN		NORTHERN CAPE	NAMAKWA	NEG	POS	BLOOD	N.I.C.D.
1577	2016	15	4		UNKNOWN	F	FREE STATE	FEZILE DABI	NEG	NEG	BLOOD AND URINE	N.I.C.D.
1578	2016	15	4	0	UNKNOWN	M	EASTERN CAPE	JOE GQABI	NEG	NEG	BLOOD	N.I.C.D.
1579	2016	15	4	4	UNKNOWN	M	EASTERN CAPE	JOE GQABI	NEG	NEG	BLOOD	N.I.C.D.
1580	2016	15	4	0	UNKNOWN	F	MPUMALANGA	GERT SIBANDE	NEG	NEG	BLOOD	N.I.C.D.
1581	2016	15	4	2	UNKNOWN	F	GAUTENG	CITY OF TSHWANE METRO	NEG	NEG	BLOOD	N.I.C.D.
1582	2016	15	4	5	UNKNOWN	M	GAUTENG	CITY OF TSHWANE METRO	NEG	NEG	BLOOD	N.I.C.D.
1583	2016	15	4	2	UNKNOWN	M	GAUTENG	CITY OF TSHWANE METRO	NEG	NEG	BLOOD	N.I.C.D.
1584	2016	15	4	9	UNKNOWN	F	GAUTENG	CITY OF TSHWANE METRO	NEG	NEG	BLOOD	N.I.C.D.
1585	2016	15	4	2	UNKNOWN	F	GAUTENG	CITY OF TSHWANE METRO	NEG	POS	BLOOD	N.I.C.D.
1586	2016	15	4	8	UNKNOWN	F	MPUMALANGA	GERT SIBANDE	NEG	NEG	BLOOD	N.I.C.D.
1587	2016	15	4	0	UNKNOWN	M	GAUTENG	CITY OF TSHWANE METRO	NEG	NEG	BLOOD	N.I.C.D.
1588	2016	15	4	2	UNKNOWN	M	EASTERN CAPE	NELSON MANDELA BAY METRO	NEG	NEG	BLOOD	N.I.C.D.
1589	2016	15	4	4	UNKNOWN	M	KWAZULU-NATAL	AMAJUBA	NEG	NEG	BLOOD	N.I.C.D.
1590	2016	15	4	0	UNKNOWN	M	EASTERN CAPE	BUFFALO CITY METRO	NEG	NEG	BLOOD	N.I.C.D.
1591	2016	15	4	6	UNKNOWN	F	EASTERN CAPE	BUFFALO CITY METRO	NEG	NEG	BLOOD	N.I.C.D.
1592	2016	15	4	10	UNKNOWN	M	WESTERN CAPE	CITY OF CAPE TOWN METRO	NEG	NEG	BLOOD	N.I.C.D.
1593	2016	15	4	4	UNKNOWN	M	KWAZULU-NATAL	ETHEKWINI METRO	NEG	NEG	BLOOD	N.I.C.D.
1594	2016	15	4	6	UNKNOWN	F	GAUTENG	EKURHULENI METRO	NEG	POS	BLOOD AND URINE	N.I.C.D.
1595	2016	15	4	1	UNKNOWN	F	GAUTENG	CITY OF TSHWANE METRO	NEG	NEG	BLOOD	N.I.C.D.
1596	2016	15	4	3	UNKNOWN	M	GAUTENG	CITY OF JOHANNESBURG METRO	NEG	POS	BLOOD	N.I.C.D.
1597	2016	15	4	6	UNKNOWN	M	GAUTENG	CITY OF JOHANNESBURG METRO	NEG	NEG	BLOOD	N.I.C.D.
1598	2016	15	4		UNKNOWN		GAUTENG	CITY OF JOHANNESBURG METRO	NEG	NEG	BLOOD	N.I.C.D.
1599	2016	15	4	2	UNKNOWN	M	MPUMALANGA	EHLANZENI	NEG	NEG	BLOOD	N.I.C.D.
1600	2016	16	4	8	UNKNOWN	M	WESTERN CAPE	CITY OF CAPE TOWN METRO	NEG	NEG	BLOOD	N.I.C.D.
1601	2016	16	4	3	UNKNOWN	F	KWAZULU-NATAL	UMGUNGUNDLOVU	NEG	NEG	BLOOD	N.I.C.D.
1602	2016	16	4	8	UNKNOWN	F	KWAZULU-NATAL	ETHEKWINI METRO	NEG	NEG	BLOOD	N.I.C.D.
1603	2016	16	4	30	UNKNOWN	F	GAUTENG	CITY OF JOHANNESBURG METRO	NEG	NEG	BLOOD	N.I.C.D.
1604	2016	16	4	5	UNKNOWN	M	GAUTENG	EKURHULENI METRO	NEG	POS	BLOOD	N.I.C.D.
1605	2016	16	4	0	UNKNOWN	F	GAUTENG	CITY OF JOHANNESBURG METRO	NEG	NEG	BLOOD	N.I.C.D.
1606	2016	16	4	1	UNKNOWN	F	GAUTENG	CITY OF TSHWANE METRO	NEG	NEG	BLOOD	N.I.C.D.
1607	2016	16	4	9	UNKNOWN	M	NORTH WEST	NGAKA MODIRI MOLEMA	NEG	NEG	BLOOD	N.I.C.D.
1608	2016	16	4	2	UNKNOWN	F	MPUMALANGA	NKANGALA	NEG	NEG	BLOOD AND URINE	N.I.C.D.
1609	2016	16	4	5	UNKNOWN	M	GAUTENG	CITY OF TSHWANE METRO	NEG	NEG	BLOOD AND URINE	N.I.C.D.
1610	2016	16	4	0	UNKNOWN	F	GAUTENG	EKURHULENI METRO	NEG	NEG	BLOOD	N.I.C.D.
1611	2016	16	4	23	UNKNOWN	F	GAUTENG	CITY OF TSHWANE METRO	NEG	NEG	BLOOD	N.I.C.D.
1612	2016	16	4	43	UNKNOWN	M	NORTH WEST	NGAKA MODIRI MOLEMA	NEG	NEG	BLOOD	N.I.C.D.
1613	2016	16	4	5	UNKNOWN	F	EASTERN CAPE	CACADU	NEG	POS	BLOOD	N.I.C.D.
1614	2016	16	4	0	UNKNOWN	M	EASTERN CAPE	NELSON MANDELA BAY METRO	NEG	NEG	BLOOD	N.I.C.D.
1615	2016	16	4	9	UNKNOWN	F	GAUTENG	CITY OF TSHWANE METRO	NEG	NEG	BLOOD	N.I.C.D.
1616	2016	16	4	8	UNKNOWN	M	KWAZULU-NATAL	ETHEKWINI METRO	NEG	NEG	BLOOD	N.I.C.D.
1617	2016	16	4	0	UNKNOWN	M	GAUTENG	SEDIBENG	POS	NEG	BLOOD	N.I.C.D.
1618	2016	16	4	5	UNKNOWN	M	MPUMALANGA	NKANGALA	NEG	NEG	BLOOD	N.I.C.D.
1619	2016	16	4	5	UNKNOWN	M	GAUTENG	CITY OF JOHANNESBURG METRO	NEG	NEG	BLOOD	N.I.C.D.
1620	2016	16	4	7	UNKNOWN	M	GAUTENG	CITY OF JOHANNESBURG METRO	NEG	NEG	BLOOD	N.I.C.D.
1621	2016	16	4	9	UNKNOWN	F	EASTERN CAPE	NELSON MANDELA BAY METRO	NEG	NEG	BLOOD	N.I.C.D.
1622	2016	16	4	7	UNKNOWN	M	WESTERN CAPE	EDEN	NEG	NEG	BLOOD	N.I.C.D.
1623	2016	16	4	3	UNKNOWN	M	EASTERN CAPE	BUFFALO CITY METRO	NEG	NEG	BLOOD	N.I.C.D.
1624	2016	16	4	1	UNKNOWN	M	EASTERN CAPE	CHRIS HANI	NEG	POS	BLOOD	N.I.C.D.
1625	2016	16	4	41	UNKNOWN	M	GAUTENG	CITY OF TSHWANE METRO	NEG	NEG	BLOOD	N.I.C.D.
1626	2016	16	4	4	UNKNOWN	M	GAUTENG	CITY OF TSHWANE METRO	NEG	NEG	BLOOD	N.I.C.D.
1627	2016	16	4	1	UNKNOWN	F	GAUTENG	CITY OF TSHWANE METRO	NEG	NEG	BLOOD	N.I.C.D.
1628	2016	16	4	8	UNKNOWN	M	GAUTENG	CITY OF TSHWANE METRO	NEG	NEG	BLOOD	N.I.C.D.
1629	2016	16	4	3	UNKNOWN	F	NORTH WEST	BOJANALA PLATINUM	NEG	NEG	BLOOD	N.I.C.D.
1630	2016	16	4	8	UNKNOWN	F	GAUTENG	CITY OF JOHANNESBURG METRO	NEG	NEG	BLOOD AND URINE	N.I.C.D.
1631	2016	16	4	4	UNKNOWN	M	LIMPOPO	CAPRICORN	NEG	POS	BLOOD AND URINE	N.I.C.D.
1632	2016	16	4	4	UNKNOWN	M	NORTH WEST	BOJANALA PLATINUM	NEG	NEG	BLOOD	N.I.C.D.
1633	2016	17	4	4	UNKNOWN	M	NORTH WEST	DR KENNETH KAUNDA	INS	NEG	BLOOD AND URINE	N.I.C.D.
1634	2016	17	4	4	UNKNOWN		NORTHERN CAPE	FRANCES BAARD	NEG	NEG	BLOOD	N.I.C.D.
1635	2016	17	4	0	UNKNOWN	F	NORTHERN CAPE	FRANCES BAARD	NEG	NEG	BLOOD	N.I.C.D.
1636	2016	17	4	2	UNKNOWN	M	WESTERN CAPE	CITY OF CAPE TOWN METRO	NEG	NEG	BLOOD	N.I.C.D.
1637	2016	17	4	3	UNKNOWN	M	WESTERN CAPE	CITY OF CAPE TOWN METRO	NEG	POS	BLOOD	N.I.C.D.
1638	2016	17	4	4	UNKNOWN	F	WESTERN CAPE	EDEN	NEG	NEG	BLOOD	N.I.C.D.
1639	2016	17	4	1	UNKNOWN	M	WESTERN CAPE	CITY OF CAPE TOWN METRO	NEG	NEG	BLOOD	N.I.C.D.
1640	2016	17	4	9	UNKNOWN	M	KWAZULU-NATAL	KING CETSHWAYO DM	NEG	NEG	BLOOD AND URINE	N.I.C.D.
1641	2016	17	4	8	UNKNOWN	F	KWAZULU-NATAL	ILEMBE	NEG	NEG	BLOOD	N.I.C.D.
1642	2016	17	4	13	UNKNOWN	F	EASTERN CAPE	NELSON MANDELA BAY METRO	NEG	NEG	BLOOD	N.I.C.D.
1643	2016	17	4	3	UNKNOWN		WESTERN CAPE	CITY OF CAPE TOWN METRO	NEG	NEG	BLOOD	N.I.C.D.
1644	2016	17	4	1	UNKNOWN	M	MPUMALANGA	EHLANZENI	NEG	NEG	BLOOD	N.I.C.D.
1645	2016	17	4	8	UNKNOWN	M	NORTH WEST	BOJANALA PLATINUM	NEG	NEG	BLOOD	N.I.C.D.
1646	2016	17	4	1	UNKNOWN	M	GAUTENG	CITY OF TSHWANE METRO	NEG	NEG	BLOOD	N.I.C.D.
1647	2016	17	4	8	UNKNOWN	F	GAUTENG	CITY OF JOHANNESBURG METRO	NEG	NEG	BLOOD	N.I.C.D.
1648	2016	17	4	2	UNKNOWN	F	GAUTENG	CITY OF TSHWANE METRO	NEG	NEG	BLOOD	N.I.C.D.
1649	2016	17	4	14	UNKNOWN	F	GAUTENG	WEST RAND	NEG	NEG	BLOOD	N.I.C.D.
1650	2016	17	4	10	UNKNOWN	M	GAUTENG	WEST RAND	NEG	NEG	BLOOD	N.I.C.D.
1651	2016	17	4	9	UNKNOWN	F	LIMPOPO	MOPANI	NEG	NEG	BLOOD	N.I.C.D.
1652	2016	17	4	1	UNKNOWN	F	GAUTENG	CITY OF JOHANNESBURG METRO	NEG	NEG	BLOOD	N.I.C.D.
1653	2016	17	4	5	UNKNOWN	M	MPUMALANGA	EHLANZENI	NEG	NEG	BLOOD	N.I.C.D.
1654	2016	17	4	3	UNKNOWN	F	WESTERN CAPE	OVERBERG	NEG	NEG	BLOOD	N.I.C.D.
1655	2016	17	4	7	UNKNOWN	M	KWAZULU-NATAL	UMGUNGUNDLOVU	NEG	POS	BLOOD	N.I.C.D.
1656	2016	17	4	20	UNKNOWN	F	KWAZULU-NATAL	ETHEKWINI METRO	NEG	NEG	BLOOD	N.I.C.D.
1657	2016	17	4	2	UNKNOWN	F	GAUTENG	CITY OF JOHANNESBURG METRO	NEG	NEG	BLOOD	N.I.C.D.
1658	2016	17	4	9	UNKNOWN	M	NORTH WEST	DR RUTH SEGOMOTSI MOMPATI	NEG	NEG	BLOOD	N.I.C.D.
1659	2016	17	4	2	UNKNOWN	M	FREE STATE	MANGAUNG METRO	NEG	NEG	BLOOD	N.I.C.D.
1660	2016	17	4	12	UNKNOWN	M	MPUMALANGA	GERT SIBANDE	NEG	NEG	BLOOD	N.I.C.D.
1661	2016	17	4	1	UNKNOWN	M	MPUMALANGA	GERT SIBANDE	NEG	NEG	BLOOD	N.I.C.D.
1662	2016	17	4	98	UNKNOWN	M	EASTERN CAPE	O R TAMBO	NEG	NEG	BLOOD	N.I.C.D.
1663	2016	17	4	2	UNKNOWN	F	NORTH WEST	DR KENNETH KAUNDA	NEG	NEG	BLOOD	N.I.C.D.
1664	2016	17	4	7	UNKNOWN	F	NORTH WEST	NGAKA MODIRI MOLEMA	NEG	NEG	BLOOD	N.I.C.D.
1665	2016	17	4	7	UNKNOWN	M	GAUTENG	CITY OF JOHANNESBURG METRO	NEG	NEG	BLOOD	N.I.C.D.
1666	2016	17	4	41	UNKNOWN	F	GAUTENG	CITY OF JOHANNESBURG METRO	NEG	NEG	BLOOD	N.I.C.D.
1667	2016	17	4	13	UNKNOWN	M	MPUMALANGA	NKANGALA	NEG	NEG	BLOOD	N.I.C.D.
1668	2016	17	4	3	UNKNOWN	M	EASTERN CAPE	AMATHOLE	NEG	NEG	BLOOD	N.I.C.D.
1669	2016	17	4	0	UNKNOWN		EASTERN CAPE	AMATHOLE	EQ	NEG	BLOOD	N.I.C.D.
1670	2016	17	4	6	UNKNOWN	M	EASTERN CAPE	NELSON MANDELA BAY METRO	NEG	POS	BLOOD	N.I.C.D.
1671	2016	17	4	3	UNKNOWN	M	KWAZULU-NATAL	ETHEKWINI METRO	NEG	NEG	BLOOD	N.I.C.D.
1672	2016	17	4	0	UNKNOWN	F	GAUTENG	EKURHULENI METRO	NEG	NEG	BLOOD	N.I.C.D.
1673	2016	17	4		UNKNOWN	M	LIMPOPO	MOPANI	NEG	NEG	BLOOD	N.I.C.D.
1674	2016	17	4	5	UNKNOWN	M	EASTERN CAPE	BUFFALO CITY METRO	NEG	POS	BLOOD AND URINE	N.I.C.D.
1675	2016	17	4	13	UNKNOWN	F	EASTERN CAPE	BUFFALO CITY METRO	NEG	NEG	BLOOD	N.I.C.D.
1676	2016	17	4	3	UNKNOWN	F	MPUMALANGA	GERT SIBANDE	NEG	NEG	BLOOD	N.I.C.D.
1677	2016	17	4	3	UNKNOWN	F	GAUTENG	EKURHULENI METRO	NEG	NEG	BLOOD	N.I.C.D.
1678	2016	17	4	1	UNKNOWN	M	GAUTENG	CITY OF JOHANNESBURG METRO	NEG	NEG	BLOOD	N.I.C.D.
1679	2016	17	4	2	UNKNOWN	F	GAUTENG	CITY OF JOHANNESBURG METRO	NEG	NEG	BLOOD	N.I.C.D.
1680	2016	17	4	5	UNKNOWN	M	LIMPOPO	CAPRICORN	NEG	NEG	BLOOD	N.I.C.D.
1681	2016	17	4	3	UNKNOWN	M	NORTH WEST	DR KENNETH KAUNDA	NEG	NEG	BLOOD	N.I.C.D.
1682	2016	17	4	1	UNKNOWN	M	LIMPOPO	MOPANI	NEG	NEG	BLOOD	N.I.C.D.
1683	2016	18	4	9	UNKNOWN	F	NORTH WEST	BOJANALA PLATINUM	EQ	NEG	BLOOD	N.I.C.D.
1684	2016	18	4	2	UNKNOWN	M	KWAZULU-NATAL	ETHEKWINI METRO	NEG	POS	BLOOD	N.I.C.D.
1685	2016	18	4	2	UNKNOWN	F	EASTERN CAPE	NELSON MANDELA BAY METRO	NEG	NEG	BLOOD	N.I.C.D.
1686	2016	18	4	1	UNKNOWN	M	EASTERN CAPE	NELSON MANDELA BAY METRO	NEG	NEG	BLOOD	N.I.C.D.
1687	2016	18	4	4	UNKNOWN	F	EASTERN CAPE	NELSON MANDELA BAY METRO	NEG	POS	BLOOD	N.I.C.D.
1688	2016	18	4	32	UNKNOWN	F	GAUTENG	SEDIBENG	NEG	NEG	BLOOD	N.I.C.D.
1689	2016	18	4	5	UNKNOWN	M	GAUTENG	SEDIBENG	NEG	NEG	BLOOD	N.I.C.D.
1690	2016	18	4	3	UNKNOWN	M	LIMPOPO	VHEMBE	NEG	NEG	BLOOD	N.I.C.D.
1691	2016	18	4	4	UNKNOWN	F	GAUTENG	CITY OF TSHWANE METRO	NEG	NEG	BLOOD	N.I.C.D.
1692	2016	18	4	9	UNKNOWN	F	KWAZULU-NATAL	ETHEKWINI METRO	NEG	NEG	BLOOD AND URINE	N.I.C.D.
1693	2016	18	4	3	UNKNOWN	M	MPUMALANGA	EHLANZENI	NEG	NEG	BLOOD	N.I.C.D.
1694	2016	18	4	2	UNKNOWN	M	MPUMALANGA	EHLANZENI	NEG	NEG	BLOOD	N.I.C.D.
1695	2016	18	4	9	UNKNOWN	F	KWAZULU-NATAL	ETHEKWINI METRO	NEG	NEG	BLOOD	N.I.C.D.
1696	2016	18	4	0	UNKNOWN	M	KWAZULU-NATAL	ZULULAND	NEG	NEG	BLOOD	N.I.C.D.
1697	2016	18	4	5	UNKNOWN	F	NORTHERN CAPE	PIXLEY KA SEME	NEG	NEG	BLOOD	N.I.C.D.
1698	2016	18	4	7	UNKNOWN	F	NORTH WEST	NGAKA MODIRI MOLEMA	NEG	NEG	BLOOD	N.I.C.D.
1699	2016	18	4	14	UNKNOWN	M	NORTHERN CAPE	JOHN TAOLO GAETSEWE	NEG	NEG	BLOOD	N.I.C.D.
1700	2016	18	4	2	UNKNOWN	M	WESTERN CAPE	CITY OF CAPE TOWN METRO	NEG	NEG	BLOOD	N.I.C.D.
1701	2016	18	4	3	UNKNOWN	M	GAUTENG	CITY OF JOHANNESBURG METRO	NEG	NEG	BLOOD	N.I.C.D.
1702	2016	19	5	12	UNKNOWN	F	WESTERN CAPE	CITY OF CAPE TOWN METRO	NEG	NEG	BLOOD	N.I.C.D.
1703	2016	19	5	1	UNKNOWN	M	WESTERN CAPE	CITY OF CAPE TOWN METRO	NEG	NEG	BLOOD	N.I.C.D.
1704	2016	19	5	9	UNKNOWN	M	EASTERN CAPE	O R TAMBO	NEG	NEG	BLOOD AND URINE	N.I.C.D.
1705	2016	19	5	3	UNKNOWN	M	KWAZULU-NATAL	SISONKE	NEG	NEG	BLOOD	N.I.C.D.
1706	2016	19	5	2	UNKNOWN	F	EASTERN CAPE	O R TAMBO	NEG	NEG	BLOOD	N.I.C.D.
1707	2016	19	5	4	UNKNOWN	M	MPUMALANGA	NKANGALA	NEG	NEG	BLOOD	N.I.C.D.
1708	2016	19	5	0	UNKNOWN	F	GAUTENG	CITY OF TSHWANE METRO	POS	NEG	BLOOD	N.I.C.D.
1709	2016	19	5	10	UNKNOWN	F	NORTH WEST	BOJANALA PLATINUM	NEG	POS	BLOOD	N.I.C.D.
1710	2016	19	5	3	UNKNOWN	F	EASTERN CAPE	NELSON MANDELA BAY METRO	NEG	NEG	BLOOD	N.I.C.D.
1711	2016	19	5	6	UNKNOWN	F	WESTERN CAPE	CITY OF CAPE TOWN METRO	NEG	NEG	BLOOD	N.I.C.D.
1712	2016	19	5	3	UNKNOWN	M	KWAZULU-NATAL	ZULULAND	NEG	NEG	BLOOD	N.I.C.D.
1713	2016	19	5	4	UNKNOWN	M	KWAZULU-NATAL	KING CETSHWAYO DM	NEG	NEG	BLOOD	N.I.C.D.
1714	2016	19	5		UNKNOWN	M	GAUTENG	WEST RAND	EQ	NEG	BLOOD	N.I.C.D.
1715	2016	19	5		UNKNOWN	F	GAUTENG	CITY OF TSHWANE METRO	NEG	NEG	BLOOD	N.I.C.D.
1716	2016	19	5	5	UNKNOWN	F	LIMPOPO	GREATER SEKHUKHUNE	NEG	NEG	BLOOD	N.I.C.D.
1717	2016	19	5	22	UNKNOWN	F	GAUTENG	CITY OF JOHANNESBURG METRO	NEG	NEG	BLOOD	N.I.C.D.
1718	2016	19	5	0	UNKNOWN	M	GAUTENG	EKURHULENI METRO	NEG	NEG	BLOOD	N.I.C.D.
1719	2016	19	5	0	UNKNOWN	M	GAUTENG	CITY OF JOHANNESBURG METRO	NEG	NEG	BLOOD	N.I.C.D.
1720	2016	19	5	10	UNKNOWN	M	KWAZULU-NATAL	KING CETSHWAYO DM	NEG	NEG	BLOOD	N.I.C.D.
1721	2016	19	5	13	UNKNOWN	F	FREE STATE	MANGAUNG METRO	NEG	NEG	BLOOD	N.I.C.D.
1722	2016	19	5	7	UNKNOWN	F	FREE STATE	MANGAUNG METRO	NEG	NEG	BLOOD	N.I.C.D.
1723	2016	19	5	0	UNKNOWN	F	NORTHERN CAPE	FRANCES BAARD	EQ	NEG	BLOOD	N.I.C.D.
1724	2016	19	5	2	UNKNOWN	M	GAUTENG	CITY OF TSHWANE METRO	NEG	NEG	BLOOD	N.I.C.D.
1725	2016	19	5		UNKNOWN		GAUTENG	CITY OF JOHANNESBURG METRO	NEG	NEG	BLOOD	N.I.C.D.
1726	2016	19	5	7	UNKNOWN	F	EASTERN CAPE	NELSON MANDELA BAY METRO	NEG	POS	BLOOD	N.I.C.D.
1727	2016	19	5	8	UNKNOWN	F	EASTERN CAPE	NELSON MANDELA BAY METRO	NEG	NEG	BLOOD	N.I.C.D.
1728	2016	19	5	6	UNKNOWN	F	EASTERN CAPE	NELSON MANDELA BAY METRO	NEG	NEG	BLOOD	N.I.C.D.
1729	2016	19	5	10	UNKNOWN	M	MPUMALANGA	GERT SIBANDE	NEG	POS	BLOOD	N.I.C.D.
1730	2016	19	5	8	UNKNOWN	F	MPUMALANGA	GERT SIBANDE	NEG	NEG	BLOOD	N.I.C.D.
1731	2016	19	5	0	UNKNOWN	F	MPUMALANGA	EHLANZENI	NEG	NEG	BLOOD	N.I.C.D.
1732	2016	19	5	0	UNKNOWN	M	KWAZULU-NATAL	ETHEKWINI METRO	POS	NEG	BLOOD	N.I.C.D.
1733	2016	19	5	5	UNKNOWN	M	MPUMALANGA	EHLANZENI	NEG	NEG	BLOOD AND URINE	N.I.C.D.
1734	2016	19	5	1	UNKNOWN	F	KWAZULU-NATAL	ZULULAND	NEG	NEG	BLOOD AND URINE	N.I.C.D.
1735	2016	19	5	2	UNKNOWN	F	MPUMALANGA	NKANGALA	NEG	NEG	BLOOD	N.I.C.D.
1736	2016	19	5	2	UNKNOWN	M	GAUTENG	CITY OF TSHWANE METRO	NEG	NEG	BLOOD	N.I.C.D.
1737	2016	19	5	3	UNKNOWN	M	GAUTENG	CITY OF TSHWANE METRO	NEG	NEG	BLOOD	N.I.C.D.
1738	2016	19	5	2	UNKNOWN	F	GAUTENG	CITY OF TSHWANE METRO	NEG	NEG	BLOOD	N.I.C.D.
1739	2016	19	5	3	UNKNOWN	F	LIMPOPO	CAPRICORN	NEG	NEG	BLOOD	N.I.C.D.
1740	2016	19	5	4	UNKNOWN	F	GAUTENG	CITY OF JOHANNESBURG METRO	NEG	POS	BLOOD	N.I.C.D.
1741	2016	19	5	2	UNKNOWN	F	GAUTENG	CITY OF TSHWANE METRO	NEG	NEG	BLOOD	N.I.C.D.
1742	2016	19	5	2	UNKNOWN	M	GAUTENG	EKURHULENI METRO	NEG	POS	BLOOD	N.I.C.D.
1743	2016	19	5	4	UNKNOWN	M	GAUTENG	CITY OF TSHWANE METRO	NEG	NEG	BLOOD	N.I.C.D.
1744	2016	19	5	5	UNKNOWN	F	MPUMALANGA	GERT SIBANDE	NEG	NEG	BLOOD	N.I.C.D.
1745	2016	19	5	5	UNKNOWN	M	GAUTENG	CITY OF TSHWANE METRO	NEG	POS	BLOOD	N.I.C.D.
1746	2016	19	5	5	UNKNOWN	M	GAUTENG	CITY OF TSHWANE METRO	NEG	NEG	BLOOD	N.I.C.D.
1747	2016	19	5	10	UNKNOWN	M	NORTH WEST	DR RUTH SEGOMOTSI MOMPATI	NEG	NEG	BLOOD AND URINE	N.I.C.D.
1748	2016	19	5	12	UNKNOWN	F	MPUMALANGA	EHLANZENI	NEG	NEG	BLOOD	N.I.C.D.
1749	2016	19	5	4	UNKNOWN	F	MPUMALANGA	EHLANZENI	NEG	NEG	BLOOD AND URINE	N.I.C.D.
1750	2016	19	5	6	UNKNOWN	M	EASTERN CAPE	O R TAMBO	NEG	NEG	BLOOD AND URINE	N.I.C.D.
1751	2016	19	5	4	UNKNOWN	F	NORTH WEST	DR KENNETH KAUNDA	NEG	NEG	BLOOD	N.I.C.D.
1752	2016	19	5	3	UNKNOWN	F	LIMPOPO	CAPRICORN	NEG	NEG	BLOOD	N.I.C.D.
1753	2016	19	5	4	UNKNOWN	F	EASTERN CAPE	NELSON MANDELA BAY METRO	NEG	POS	BLOOD	N.I.C.D.
1754	2016	19	5	3	UNKNOWN		EASTERN CAPE	CACADU	NEG	NEG	BLOOD	N.I.C.D.
1755	2016	20	5	4	UNKNOWN	M	LIMPOPO	CAPRICORN	NEG	NEG	BLOOD	N.I.C.D.
1756	2016	20	5	0	UNKNOWN	M	GAUTENG	EKURHULENI METRO	NEG	NEG	BLOOD	N.I.C.D.
1757	2016	20	5	8	UNKNOWN	F	GAUTENG	EKURHULENI METRO	NEG	POS	BLOOD	N.I.C.D.
1758	2016	20	5	4	UNKNOWN	F	MPUMALANGA	NKANGALA	NEG	NEG	BLOOD	N.I.C.D.
1759	2016	20	5	24	UNKNOWN	F	GAUTENG	CITY OF TSHWANE METRO	NEG	NEG	BLOOD	N.I.C.D.
1760	2016	20	5		UNKNOWN		FREE STATE	MANGAUNG METRO	NEG	NEG	BLOOD	N.I.C.D.
1761	2016	20	5	14	UNKNOWN	M	GAUTENG	CITY OF JOHANNESBURG METRO	NEG	NEG	BLOOD	N.I.C.D.
1762	2016	20	5	15	UNKNOWN	M	GAUTENG	CITY OF JOHANNESBURG METRO	NEG	NEG	BLOOD	N.I.C.D.
1763	2016	20	5	2	UNKNOWN	F	GAUTENG	CITY OF TSHWANE METRO	NEG	NEG	BLOOD	N.I.C.D.
1764	2016	20	5	8	UNKNOWN	F	GAUTENG	CITY OF TSHWANE METRO	NEG	NEG	BLOOD	N.I.C.D.
1765	2016	20	5	11	UNKNOWN	M	EASTERN CAPE	BUFFALO CITY METRO	NEG	POS	BLOOD	N.I.C.D.
1766	2016	20	5	5	UNKNOWN	M	KWAZULU-NATAL	AMAJUBA	NEG	NEG	BLOOD	N.I.C.D.
1767	2016	20	5	2	UNKNOWN	M	KWAZULU-NATAL	AMAJUBA	NEG	NEG	BLOOD	N.I.C.D.
1768	2016	20	5	2	UNKNOWN	M	KWAZULU-NATAL	ETHEKWINI METRO	NEG	NEG	BLOOD	N.I.C.D.
1769	2016	20	5	21	UNKNOWN	F	KWAZULU-NATAL	ETHEKWINI METRO	NEG	NEG	BLOOD	N.I.C.D.
1770	2016	20	5	5	UNKNOWN	M	LIMPOPO	VHEMBE	NEG	NEG	BLOOD	N.I.C.D.
1771	2016	20	5	2	UNKNOWN	M	GAUTENG	EKURHULENI METRO	NEG	NEG	BLOOD	N.I.C.D.
1772	2016	20	5	13	UNKNOWN	M	GAUTENG	CITY OF JOHANNESBURG METRO	NEG	NEG	BLOOD	N.I.C.D.
1773	2016	20	5	4	UNKNOWN	F	GAUTENG	CITY OF JOHANNESBURG METRO	NEG	POS	BLOOD	N.I.C.D.
1774	2016	20	5	2	UNKNOWN	M	GAUTENG	CITY OF JOHANNESBURG METRO	NEG	NEG	BLOOD	N.I.C.D.
1775	2016	20	5	18	UNKNOWN	F	NORTHERN CAPE	FRANCES BAARD	NEG	NEG	BLOOD	N.I.C.D.
1776	2016	20	5	4	UNKNOWN	F	WESTERN CAPE	CITY OF CAPE TOWN METRO	EQ	NEG	BLOOD	N.I.C.D.
1777	2016	20	5	1	UNKNOWN	M	KWAZULU-NATAL	ETHEKWINI METRO	NEG	NEG	BLOOD	N.I.C.D.
1778	2016	20	5	1	UNKNOWN	F	GAUTENG	WEST RAND	NEG	NEG	BLOOD	N.I.C.D.
1779	2016	20	5	9	UNKNOWN	M	GAUTENG	EKURHULENI METRO	NEG	NEG	BLOOD	N.I.C.D.
1780	2016	20	5	9	UNKNOWN	F	GAUTENG	CITY OF JOHANNESBURG METRO	NEG	NEG	BLOOD	N.I.C.D.
1781	2016	20	5	0	UNKNOWN	F	GAUTENG	CITY OF JOHANNESBURG METRO	NEG	NEG	BLOOD	N.I.C.D.
1782	2016	20	5	5	UNKNOWN	M	LIMPOPO	MOPANI	NEG	NEG	BLOOD	N.I.C.D.
1783	2016	20	5	3	UNKNOWN	F	GAUTENG	CITY OF TSHWANE METRO	NEG	NEG	BLOOD	N.I.C.D.
1784	2016	20	5	5	UNKNOWN	F	GAUTENG	CITY OF JOHANNESBURG METRO	NEG	NEG	BLOOD	N.I.C.D.
1785	2016	20	5	5	UNKNOWN	F	FREE STATE	MANGAUNG METRO	NEG	NEG	BLOOD	N.I.C.D.
1786	2016	20	5	4	UNKNOWN	F	GAUTENG	EKURHULENI METRO	NEG	NEG	BLOOD	N.I.C.D.
1787	2016	20	5	2	UNKNOWN	M	KWAZULU-NATAL	ZULULAND	NEG	NEG	BLOOD AND URINE	N.I.C.D.
1788	2016	20	5		UNKNOWN	M	KWAZULU-NATAL	KING CETSHWAYO DM	NEG	NEG	BLOOD AND URINE	N.I.C.D.
1789	2016	20	5	3	UNKNOWN	F	EASTERN CAPE	NELSON MANDELA BAY METRO	NEG	POS	BLOOD	N.I.C.D.
1790	2016	20	5	3	UNKNOWN	F	EASTERN CAPE	BUFFALO CITY METRO	POS	POS	BLOOD	N.I.C.D.
1791	2016	20	5	8	UNKNOWN	F	EASTERN CAPE	BUFFALO CITY METRO	NEG	NEG	BLOOD	N.I.C.D.
1792	2016	20	5	5	UNKNOWN	F	MPUMALANGA	GERT SIBANDE	NEG	NEG	BLOOD	N.I.C.D.
1793	2016	20	5	7	UNKNOWN	F	GAUTENG	CITY OF TSHWANE METRO	NEG	NEG	BLOOD	N.I.C.D.
1794	2016	20	5	0	UNKNOWN	M	NORTH WEST	DR KENNETH KAUNDA	POS	NEG	BLOOD	N.I.C.D.
1795	2016	20	5	7	UNKNOWN	F	NORTHERN CAPE	NAMAKWA	NEG	NEG	BLOOD	N.I.C.D.
1796	2016	20	5	1	UNKNOWN	M	NORTHERN CAPE	ZF MGCAWU	NEG	NEG	BLOOD	N.I.C.D.
1797	2016	20	5	13	UNKNOWN	M	MPUMALANGA	EHLANZENI	NEG	NEG	BLOOD	N.I.C.D.
1798	2016	20	5	1	UNKNOWN	M	GAUTENG	WEST RAND	NEG	NEG	BLOOD	N.I.C.D.
1799	2016	20	5	2	UNKNOWN	M	GAUTENG	CITY OF JOHANNESBURG METRO	NEG	NEG	BLOOD AND URINE	N.I.C.D.
1800	2016	20	5	1	UNKNOWN	M	NORTH WEST	DR RUTH SEGOMOTSI MOMPATI	NEG	NEG	BLOOD AND URINE	N.I.C.D.
1801	2016	20	5	7	UNKNOWN	F	GAUTENG	CITY OF JOHANNESBURG METRO	NEG	POS	BLOOD	N.I.C.D.
1802	2016	20	5	5	UNKNOWN	F	GAUTENG	CITY OF TSHWANE METRO	NEG	NEG	BLOOD	N.I.C.D.
1803	2016	20	5	5	UNKNOWN	F	GAUTENG	CITY OF TSHWANE METRO	NEG	NEG	BLOOD	N.I.C.D.
1804	2016	21	5	0	UNKNOWN	F	EASTERN CAPE	NELSON MANDELA BAY METRO	POS	NEG	BLOOD	N.I.C.D.
1805	2016	21	5	1	UNKNOWN	M	MPUMALANGA	EHLANZENI	NEG	NEG	BLOOD	N.I.C.D.
1806	2016	21	5	13	UNKNOWN	M	MPUMALANGA	EHLANZENI	NEG	POS	BLOOD	N.I.C.D.
1807	2016	21	5	49	UNKNOWN	F	GAUTENG	CITY OF TSHWANE METRO	NEG	NEG	BLOOD	N.I.C.D.
1808	2016	21	5	8	UNKNOWN	M	WESTERN CAPE	CITY OF CAPE TOWN METRO	NEG	NEG	BLOOD	N.I.C.D.
1809	2016	21	5	1	UNKNOWN	F	GAUTENG	CITY OF TSHWANE METRO	NEG	NEG	BLOOD	N.I.C.D.
1810	2016	21	5	0	UNKNOWN		EASTERN CAPE	NELSON MANDELA BAY METRO	NEG	NEG	BLOOD	N.I.C.D.
1811	2016	21	5	4	UNKNOWN	M	KWAZULU-NATAL	KING CETSHWAYO DM	NEG	NEG	BLOOD	N.I.C.D.
1812	2016	21	5	3	UNKNOWN	F	MPUMALANGA	EHLANZENI	NEG	NEG	BLOOD	N.I.C.D.
1813	2016	21	5	0	UNKNOWN	M	WESTERN CAPE	EDEN	NEG	NEG	BLOOD	N.I.C.D.
1814	2016	21	5	3	UNKNOWN	F	FREE STATE	THABO MOFUTSANYANA	NEG	NEG	BLOOD	N.I.C.D.
1815	2016	21	5	1	UNKNOWN	M	WESTERN CAPE	CITY OF CAPE TOWN METRO	NEG	NEG	BLOOD	N.I.C.D.
1816	2016	21	5	8	UNKNOWN	F	GAUTENG	CITY OF JOHANNESBURG METRO	NEG	NEG	BLOOD AND URINE	N.I.C.D.
1817	2016	21	5	8	UNKNOWN	M	NORTH WEST	NGAKA MODIRI MOLEMA	NEG	NEG	BLOOD	N.I.C.D.
1818	2016	21	5	25	UNKNOWN	F	LIMPOPO	GREATER SEKHUKHUNE	NEG	NEG	BLOOD	N.I.C.D.
1819	2016	21	5	3	UNKNOWN	M	MPUMALANGA	GOVAN MBEKI	NEG	NEG	BLOOD	N.I.C.D.
1820	2016	21	5	4	UNKNOWN	M	KWAZULU-NATAL	ETHEKWINI METRO	NEG	NEG	BLOOD	N.I.C.D.
1821	2016	21	5	5	UNKNOWN	F	GAUTENG	CITY OF JOHANNESBURG METRO	NEG	NEG	BLOOD	N.I.C.D.
1822	2016	22	5	0	UNKNOWN	F	FREE STATE	THABO MOFUTSANYANA	NEG	NEG	BLOOD AND URINE	N.I.C.D.
1823	2016	22	5	4	UNKNOWN	M	KWAZULU-NATAL	AMAJUBA	NEG	POS	BLOOD	N.I.C.D.
1824	2016	22	5	3	UNKNOWN	M	KWAZULU-NATAL	ETHEKWINI METRO	NEG	NEG	BLOOD	N.I.C.D.
1825	2016	22	5	0	UNKNOWN	F	NORTHERN CAPE	ZF MGCAWU	NEG	NEG	BLOOD	N.I.C.D.
1826	2016	22	5	4	UNKNOWN	M	NORTH WEST	NGAKA MODIRI MOLEMA	NEG	NEG	BLOOD	N.I.C.D.
1827	2016	22	5	15	UNKNOWN	F	GAUTENG	WEST RAND	NEG	POS	BLOOD	N.I.C.D.
1828	2016	22	5	5	UNKNOWN	F	NORTH WEST	BOJANALA PLATINUM	NEG	POS	BLOOD AND URINE	N.I.C.D.
1829	2016	22	5	4	UNKNOWN	M	LIMPOPO	VHEMBE	NEG	NEG	BLOOD AND URINE	N.I.C.D.
1830	2016	22	5		UNKNOWN	M	GAUTENG	CITY OF JOHANNESBURG METRO	NEG	NEG	BLOOD	N.I.C.D.
1831	2016	22	5	1	UNKNOWN	F	GAUTENG	CITY OF JOHANNESBURG METRO	NEG	NEG	BLOOD	N.I.C.D.
1832	2016	22	5	7	UNKNOWN	M	FREE STATE	MANGAUNG METRO	NEG	NEG	BLOOD	N.I.C.D.
1833	2016	22	5	5	UNKNOWN	M	EASTERN CAPE	BUFFALO CITY METRO	EQ	POS	BLOOD	N.I.C.D.
1834	2016	22	5	8	UNKNOWN	F	EASTERN CAPE	BUFFALO CITY METRO	NEG	POS	BLOOD	N.I.C.D.
1835	2016	22	5	6	UNKNOWN	M	GAUTENG	CITY OF TSHWANE METRO	NEG	POS	BLOOD	N.I.C.D.
1836	2016	22	5	0	UNKNOWN	F	GAUTENG	EKURHULENI METRO	NEG	NEG	BLOOD	N.I.C.D.
1837	2016	22	5	1	UNKNOWN	F	GAUTENG	CITY OF JOHANNESBURG METRO	NEG	NEG	BLOOD	N.I.C.D.
1838	2016	22	5	0	UNKNOWN	F	NORTH WEST	DR KENNETH KAUNDA	NEG	NEG	BLOOD	N.I.C.D.
1839	2016	22	5	5	UNKNOWN	F	MPUMALANGA	GERT SIBANDE	NEG	NEG	BLOOD	N.I.C.D.
1840	2016	22	5	3	UNKNOWN	F	MPUMALANGA	EHLANZENI	NEG	NEG	BLOOD	N.I.C.D.
1841	2016	22	5	3	UNKNOWN	M	MPUMALANGA	EHLANZENI	NEG	POS	BLOOD AND URINE	N.I.C.D.
1842	2016	22	5	10	UNKNOWN	M	KWAZULU-NATAL	KING CETSHWAYO DM	NEG	NEG	BLOOD	N.I.C.D.
1843	2016	22	5	6	UNKNOWN	F	GAUTENG	CITY OF TSHWANE METRO	NEG	NEG	BLOOD	N.I.C.D.
1844	2016	22	5	6	UNKNOWN	F	GAUTENG	CITY OF TSHWANE METRO	NEG	NEG	BLOOD	N.I.C.D.
1845	2016	22	5	4	UNKNOWN	F	GAUTENG	CITY OF TSHWANE METRO	NEG	NEG	BLOOD	N.I.C.D.
1846	2016	22	5	3	UNKNOWN	M	GAUTENG	WEST RAND	NEG	NEG	BLOOD	N.I.C.D.
1847	2016	22	5	1	UNKNOWN	F	MPUMALANGA	NKANGALA	NEG	NEG	BLOOD	N.I.C.D.
1848	2016	22	5	14	UNKNOWN	F	GAUTENG	CITY OF JOHANNESBURG METRO	NEG	NEG	BLOOD	N.I.C.D.
1849	2016	22	5	28	UNKNOWN		WESTERN CAPE	CITY OF CAPE TOWN METRO	NEG	POS	BLOOD	N.I.C.D.
1850	2016	22	5	4	UNKNOWN	F	EASTERN CAPE	BUFFALO CITY METRO	NEG	POS	BLOOD	N.I.C.D.
1851	2016	22	5	1	UNKNOWN	F	MPUMALANGA	EHLANZENI	NEG	NEG	BLOOD	N.I.C.D.
1852	2016	22	5	9	UNKNOWN	F	MPUMALANGA	GERT SIBANDE	NEG	NEG	BLOOD	N.I.C.D.
1853	2016	22	5	3	UNKNOWN	F	KWAZULU-NATAL	AMAJUBA	NEG	NEG	BLOOD	N.I.C.D.
1854	2016	22	5	0	UNKNOWN	F	NORTHERN CAPE	NAMAKWA	NEG	NEG	BLOOD	N.I.C.D.
1855	2016	22	5	5	UNKNOWN	F	EASTERN CAPE	NELSON MANDELA BAY METRO	NEG	NEG	BLOOD	N.I.C.D.
1856	2016	22	5	6	UNKNOWN	M	MPUMALANGA	EHLANZENI	NEG	NEG	BLOOD AND URINE	N.I.C.D.
1857	2016	22	5	6	UNKNOWN	M	LIMPOPO	MOPANI	NEG	NEG	BLOOD AND URINE	N.I.C.D.
1858	2016	22	5	10	UNKNOWN	F	EASTERN CAPE	JOE GQABI	NEG	NEG	BLOOD	N.I.C.D.
1859	2016	22	5	3	UNKNOWN	M	GAUTENG	CITY OF TSHWANE METRO	NEG	NEG	BLOOD	N.I.C.D.
1860	2016	22	5	9	UNKNOWN	F	GAUTENG	WEST RAND	NEG	NEG	BLOOD	N.I.C.D.
1861	2016	22	5	2	UNKNOWN	F	WESTERN CAPE	EDEN	NEG	NEG	BLOOD	N.I.C.D.
1862	2016	22	5	4	UNKNOWN	M	WESTERN CAPE	CITY OF CAPE TOWN METRO	NEG	POS	BLOOD	N.I.C.D.
1863	2016	22	5	30	UNKNOWN	F	WESTERN CAPE	CITY OF CAPE TOWN METRO	NEG	NEG	BLOOD	N.I.C.D.
1864	2016	22	5	2	UNKNOWN	M	WESTERN CAPE	CITY OF CAPE TOWN METRO	NEG	NEG	BLOOD	N.I.C.D.
1865	2016	23	5	2	UNKNOWN	F	MPUMALANGA	GERT SIBANDE	NEG	NEG	BLOOD	N.I.C.D.
1866	2016	23	5	0	UNKNOWN	M	KWAZULU-NATAL	ILEMBE	NEG	NEG	BLOOD	N.I.C.D.
1867	2016	23	5	15	UNKNOWN	F	GAUTENG	CITY OF TSHWANE METRO	NEG	NEG	BLOOD	N.I.C.D.
1868	2016	23	5	9	UNKNOWN	M	GAUTENG	CITY OF JOHANNESBURG METRO	NEG	NEG	BLOOD	N.I.C.D.
1869	2016	23	5	9	UNKNOWN	M	FREE STATE	XHARIEP	NEG	POS	BLOOD	N.I.C.D.
1870	2016	23	5	5	UNKNOWN	F	GAUTENG	CITY OF JOHANNESBURG METRO	NEG	POS	BLOOD	N.I.C.D.
1871	2016	23	5	5	UNKNOWN	F	GAUTENG	CITY OF JOHANNESBURG METRO	NEG	NEG	BLOOD	N.I.C.D.
1872	2016	23	5	28	UNKNOWN	M	WESTERN CAPE	CITY OF CAPE TOWN METRO	NEG	NEG	BLOOD	N.I.C.D.
1873	2016	23	6	0	UNKNOWN	M	NORTH WEST	NGAKA MODIRI MOLEMA	EQ	NEG	BLOOD	N.I.C.D.
1874	2016	23	5	1	UNKNOWN	M	GAUTENG	EKURHULENI METRO	NEG	NEG	BLOOD	N.I.C.D.
1875	2016	23	5	3	UNKNOWN	M	GAUTENG	CITY OF TSHWANE METRO	NEG	NEG	BLOOD	N.I.C.D.
1876	2016	23	5		UNKNOWN	M	GAUTENG	CITY OF TSHWANE METRO	NEG	NEG	BLOOD	N.I.C.D.
1877	2016	23	5	3	UNKNOWN	M	LIMPOPO	WATERBERG	NEG	NEG	BLOOD	N.I.C.D.
1878	2016	23	5	3	UNKNOWN	M	GAUTENG	CITY OF TSHWANE METRO	NEG	NEG	BLOOD	N.I.C.D.
1879	2016	23	5	1	UNKNOWN	M	NORTH WEST	BOJANALA PLATINUM	NEG	NEG	BLOOD	N.I.C.D.
1880	2016	23	5	3	UNKNOWN	M	LIMPOPO	WATERBERG	NEG	NEG	BLOOD	N.I.C.D.
1881	2016	23	5	7	UNKNOWN	M	EASTERN CAPE	AMATHOLE	NEG	NEG	BLOOD	N.I.C.D.
1882	2016	23	5	0	UNKNOWN	M	GAUTENG	WEST RAND	NEG	NEG	BLOOD	N.I.C.D.
1883	2016	23	5	9	UNKNOWN	M	GAUTENG	EKURHULENI METRO	NEG	NEG	BLOOD	N.I.C.D.
1884	2016	23	5	7	UNKNOWN	M	EASTERN CAPE	AMATHOLE	NEG	NEG	BLOOD	N.I.C.D.
1885	2016	23	5	2	UNKNOWN	F	WESTERN CAPE	OVERBERG	NEG	NEG	BLOOD	N.I.C.D.
1886	2016	23	6	7	UNKNOWN	F	WESTERN CAPE	CAPE WINELANDS	NEG	NEG	BLOOD	N.I.C.D.
1887	2016	23	6	6	UNKNOWN		EASTERN CAPE	O R TAMBO	NEG	NEG	BLOOD	N.I.C.D.
1888	2016	23	6	7	UNKNOWN	F	KWAZULU-NATAL	UTHUKELA	NEG	POS	BLOOD	N.I.C.D.
1889	2016	23	6	3	UNKNOWN	M	EASTERN CAPE	BUFFALO CITY METRO	NEG	NEG	BLOOD	N.I.C.D.
1890	2016	23	6	40	UNKNOWN	F	FREE STATE	MANGAUNG METRO	NEG	NEG	BLOOD	N.I.C.D.
1891	2016	23	6	3	UNKNOWN	F	FREE STATE	MANGAUNG METRO	NEG	NEG	BLOOD	N.I.C.D.
1892	2016	23	6	4	UNKNOWN	M	LIMPOPO	WATERBERG	NEG	NEG	BLOOD	N.I.C.D.
1893	2016	23	6	4	UNKNOWN	M	MPUMALANGA	NKANGALA	NEG	POS	BLOOD	N.I.C.D.
1894	2016	23	6	1	UNKNOWN	M	GAUTENG	CITY OF JOHANNESBURG METRO	NEG	POS	BLOOD	N.I.C.D.
1895	2016	23	6	4	UNKNOWN	M	GAUTENG	CITY OF JOHANNESBURG METRO	NEG	POS	BLOOD	N.I.C.D.
1896	2016	23	6	0	UNKNOWN	M	GAUTENG	CITY OF JOHANNESBURG METRO	NEG	NEG	BLOOD	N.I.C.D.
1897	2016	23	6	4	UNKNOWN	F	GAUTENG	CITY OF JOHANNESBURG METRO	NEG	NEG	BLOOD	N.I.C.D.
1898	2016	24	6	2	UNKNOWN	M	EASTERN CAPE	NELSON MANDELA BAY METRO	NEG	NEG	BLOOD	N.I.C.D.
1899	2016	24	6	0	UNKNOWN	M	NORTH WEST	DR KENNETH KAUNDA	NEG	NEG	BLOOD AND URINE	N.I.C.D.
1900	2016	24	6	2	UNKNOWN	F	GAUTENG	CITY OF JOHANNESBURG METRO	NEG	NEG	BLOOD AND URINE	N.I.C.D.
1901	2016	24	6	4	UNKNOWN	F	GAUTENG	CITY OF JOHANNESBURG METRO	NEG	NEG	BLOOD AND URINE	N.I.C.D.
1902	2016	24	6	5	UNKNOWN	M	MPUMALANGA	EHLANZENI	NEG	NEG	BLOOD	N.I.C.D.
1903	2016	24	6	3	UNKNOWN	F	EASTERN CAPE	BUFFALO CITY METRO	NEG	NEG	BLOOD	N.I.C.D.
1904	2016	24	6	1	UNKNOWN	F	GAUTENG	CITY OF JOHANNESBURG METRO	NEG	POS	BLOOD AND URINE	N.I.C.D.
1905	2016	24	6	14	UNKNOWN	M	NORTH WEST	DR KENNETH KAUNDA	NEG	NEG	BLOOD	N.I.C.D.
1906	2016	24	6	54	UNKNOWN	M	GAUTENG	CITY OF JOHANNESBURG METRO	NEG	NEG	BLOOD	N.I.C.D.
1907	2016	24	6	17	UNKNOWN	F	GAUTENG	CITY OF JOHANNESBURG METRO	NEG	NEG	BLOOD	N.I.C.D.
1908	2016	24	6	2	UNKNOWN		NORTH WEST	NGAKA MODIRI MOLEMA	NEG	NEG	BLOOD AND URINE	N.I.C.D.
1909	2016	24	6	4	UNKNOWN	M	GAUTENG	CITY OF JOHANNESBURG METRO	NEG	NEG	BLOOD AND URINE	N.I.C.D.
1910	2016	24	6	5	UNKNOWN	M	EASTERN CAPE	BUFFALO CITY METRO	NEG	NEG	BLOOD	N.I.C.D.
1911	2016	24	6	4	UNKNOWN	F	EASTERN CAPE	BUFFALO CITY METRO	NEG	NEG	BLOOD	N.I.C.D.
1912	2016	24	6	7	UNKNOWN	F	EASTERN CAPE	NELSON MANDELA BAY METRO	NEG	POS	BLOOD	N.I.C.D.
1913	2016	24	6	42	UNKNOWN	F	GAUTENG	EKURHULENI METRO	NEG	NEG	BLOOD	N.I.C.D.
1914	2016	24	6	0	UNKNOWN	M	GAUTENG	CITY OF JOHANNESBURG METRO	NEG	NEG	BLOOD	N.I.C.D.
1915	2016	24	6	6	UNKNOWN	M	KWAZULU-NATAL	ZULULAND	NEG	POS	BLOOD	N.I.C.D.
1916	2016	24	6	3	UNKNOWN	M	EASTERN CAPE	BUFFALO CITY METRO	NEG	NEG	BLOOD AND URINE	N.I.C.D.
1917	2016	24	6	6	UNKNOWN	M	GAUTENG	CITY OF JOHANNESBURG METRO	NEG	NEG	BLOOD	N.I.C.D.
1918	2016	24	6	2	UNKNOWN	M	GAUTENG	CITY OF TSHWANE METRO	NEG	NEG	BLOOD	N.I.C.D.
1919	2016	24	6	42	UNKNOWN	M	GAUTENG	CITY OF TSHWANE METRO	NEG	NEG	BLOOD	N.I.C.D.
1920	2016	24	6	5	UNKNOWN	M	LIMPOPO	VHEMBE	NEG	POS	BLOOD AND URINE	N.I.C.D.
1921	2016	24	6	4	UNKNOWN	F	LIMPOPO	GREATER SEKHUKHUNE	NEG	NEG	BLOOD	N.I.C.D.
1922	2016	24	6	2	UNKNOWN	F	GAUTENG	CITY OF JOHANNESBURG METRO	NEG	NEG	BLOOD	N.I.C.D.
1923	2016	24	6	6	UNKNOWN	F	LIMPOPO	WATERBERG	NEG	NEG	BLOOD	N.I.C.D.
1924	2016	24	6	4	UNKNOWN	M	MPUMALANGA	NKANGALA	NEG	NEG	BLOOD	N.I.C.D.
1925	2016	24	6	44	UNKNOWN	F	GAUTENG	CITY OF TSHWANE METRO	NEG	POS	BLOOD	N.I.C.D.
1926	2016	24	6	5	UNKNOWN	F	NORTH WEST	DR KENNETH KAUNDA	NEG	NEG	BLOOD	N.I.C.D.
1927	2016	24	6	6	UNKNOWN	F	KWAZULU-NATAL	ETHEKWINI METRO	NEG	NEG	BLOOD	N.I.C.D.
1928	2016	24	6	10	UNKNOWN	M	EASTERN CAPE	SARAH BAARTMAN	NEG	POS	BLOOD	N.I.C.D.
1929	2016	24	6	5	UNKNOWN	F	EASTERN CAPE	SARAH BAARTMAN	NEG	POS	BLOOD	N.I.C.D.
1930	2016	24	6	10	UNKNOWN	M	EASTERN CAPE	NELSON MANDELA BAY METRO	NEG	NEG	BLOOD	N.I.C.D.
1931	2016	24	6	4	UNKNOWN	M	EASTERN CAPE	SARAH BAARTMAN	NEG	NEG	BLOOD	N.I.C.D.
1932	2016	24	6	14	UNKNOWN	M	GAUTENG	EKURHULENI METRO	NEG	NEG	BLOOD AND URINE	N.I.C.D.
1933	2016	24	6	2	UNKNOWN	F	GAUTENG	CITY OF TSHWANE METRO	NEG	NEG	BLOOD	N.I.C.D.
1934	2016	24	6	5	UNKNOWN	M	LIMPOPO	VHEMBE	NEG	POS	BLOOD	N.I.C.D.
1935	2016	24	6		UNKNOWN		LIMPOPO	GREATER SEKHUKHUNE	NEG	NEG	BLOOD	N.I.C.D.
1936	2016	24	6	6	UNKNOWN	F	NORTHERN CAPE	FRANCES BAARD	NEG	NEG	BLOOD	N.I.C.D.
1937	2016	24	6	11	UNKNOWN	F	NORTHERN CAPE	FRANCES BAARD	NEG	POS	BLOOD	N.I.C.D.
1938	2016	24	6	1	UNKNOWN	M	WESTERN CAPE	CITY OF CAPE TOWN METRO	NEG	NEG	BLOOD	N.I.C.D.
1939	2016	25	6	3	UNKNOWN	M	GAUTENG	CITY OF TSHWANE METRO	NEG	NEG	BLOOD AND URINE	N.I.C.D.
1940	2016	25	6	3	UNKNOWN	F	GAUTENG	CITY OF JOHANNESBURG METRO	NEG	NEG	BLOOD	N.I.C.D.
1941	2016	25	6	6	UNKNOWN	M	GAUTENG	CITY OF TSHWANE METRO	NEG	NEG	BLOOD	N.I.C.D.
1942	2016	25	6	25	UNKNOWN	F	MPUMALANGA	GERT SIBANDE	NEG	NEG	BLOOD	N.I.C.D.
1943	2016	25	6	12	UNKNOWN	F	GAUTENG	CITY OF JOHANNESBURG METRO	NEG	NEG	BLOOD	N.I.C.D.
1944	2016	25	6	3	UNKNOWN	M	GAUTENG	CITY OF JOHANNESBURG METRO	NEG	NEG	BLOOD	N.I.C.D.
1945	2016	25	6	6	UNKNOWN	F	EASTERN CAPE	SARAH BAARTMAN	NEG	NEG	BLOOD	N.I.C.D.
1946	2016	25	6	7	UNKNOWN	M	EASTERN CAPE	NELSON MANDELA BAY METRO	NEG	NEG	BLOOD	N.I.C.D.
1947	2016	25	6	21	UNKNOWN	F	WESTERN CAPE	CITY OF CAPE TOWN METRO	NEG	NEG	BLOOD	N.I.C.D.
1948	2016	25	6	5	UNKNOWN	M	WESTERN CAPE	EDEN	NEG	NEG	BLOOD	N.I.C.D.
1949	2016	25	6	8	UNKNOWN	M	EASTERN CAPE	NELSON MANDELA BAY METRO	NEG	NEG	BLOOD	N.I.C.D.
1950	2016	25	6	2	UNKNOWN	F	KWAZULU-NATAL	UMGUNGUNDLOVU	NEG	POS	BLOOD	N.I.C.D.
1951	2016	25	6	5	UNKNOWN	M	EASTERN CAPE	NELSON MANDELA BAY METRO	NEG	NEG	BLOOD	N.I.C.D.
1952	2016	25	6	2	UNKNOWN	M	KWAZULU-NATAL	AMAJUBA	NEG	NEG	BLOOD	N.I.C.D.
1953	2016	25	6	5	UNKNOWN		KWAZULU-NATAL	AMAJUBA	NEG	NEG	BLOOD	N.I.C.D.
1954	2016	25	6	4	UNKNOWN	M	NORTH WEST	BOJANALA PLATINUM	NEG	NEG	BLOOD	N.I.C.D.
1955	2016	25	6	1	UNKNOWN	F	GAUTENG	CITY OF TSHWANE METRO	NEG	NEG	BLOOD	N.I.C.D.
1956	2016	25	6	8	UNKNOWN	M	KWAZULU-NATAL	AMAJUBA	NEG	NEG	BLOOD	N.I.C.D.
1957	2016	25	6	3	UNKNOWN	F	NORTH WEST	DR KENNETH KAUNDA	NEG	POS	BLOOD	N.I.C.D.
1958	2016	25	6	5	UNKNOWN	M	NORTH WEST	DR KENNETH KAUNDA	NEG	POS	BLOOD	N.I.C.D.
1959	2016	25	6	4	UNKNOWN	M	GAUTENG	CITY OF JOHANNESBURG METRO	NEG	POS	BLOOD	N.I.C.D.
1960	2016	25	6	40	UNKNOWN	F	MPUMALANGA	EHLANZENI	NEG	NEG	BLOOD	N.I.C.D.
1961	2016	25	6	11	UNKNOWN	F	LIMPOPO	WATERBERG	NEG	POS	BLOOD	N.I.C.D.
1962	2016	25	6	10	UNKNOWN	M	LIMPOPO	WATERBERG	NEG	POS	BLOOD	N.I.C.D.
1963	2016	25	6	16	UNKNOWN	M	LIMPOPO	WATERBERG	NEG	POS	BLOOD	N.I.C.D.
1964	2016	25	6	8	UNKNOWN	F	MPUMALANGA	NKANGALA	NEG	NEG	BLOOD	N.I.C.D.
1965	2016	25	6	9	UNKNOWN	M	GAUTENG	CITY OF TSHWANE METRO	NEG	NEG	BLOOD AND URINE	N.I.C.D.
1966	2016	25	6	0	UNKNOWN	M	GAUTENG	CITY OF TSHWANE METRO	POS	NEG	BLOOD	N.I.C.D.
1967	2016	25	6	1	UNKNOWN	M	GAUTENG	EKURHULENI METRO	POS	NEG	BLOOD	N.I.C.D.
1968	2016	25	6	4	UNKNOWN	F	GAUTENG	CITY OF JOHANNESBURG METRO	NEG	NEG	BLOOD AND URINE	N.I.C.D.
1969	2016	25	6	5	UNKNOWN	F	EASTERN CAPE	O R TAMBO	NEG	POS	BLOOD	N.I.C.D.
1970	2016	25	6	2	UNKNOWN	F	KWAZULU-NATAL	ETHEKWINI METRO	NEG	NEG	BLOOD	N.I.C.D.
1971	2016	25	6	7	UNKNOWN	F	WESTERN CAPE	CITY OF CAPE TOWN METRO	NEG	POS	BLOOD	N.I.C.D.
1972	2016	25	6	2	UNKNOWN	F	WESTERN CAPE	OVERBERG	NEG	POS	BLOOD	N.I.C.D.
1973	2016	25	6	3	UNKNOWN	F	KWAZULU-NATAL	UGU	NEG	NEG	BLOOD	N.I.C.D.
1974	2016	25	6	6	UNKNOWN	M	KWAZULU-NATAL	UGU	NEG	NEG	BLOOD	N.I.C.D.
1975	2016	25	6	14	UNKNOWN	M	EASTERN CAPE	BUFFALO CITY METRO	NEG	POS	BLOOD	N.I.C.D.
1976	2016	25	6	8	UNKNOWN	M	EASTERN CAPE	O R TAMBO	NEG	NEG	BLOOD	N.I.C.D.
1977	2016	25	6	1	UNKNOWN	M	WESTERN CAPE	CITY OF CAPE TOWN METRO	NEG	NEG	BLOOD	N.I.C.D.
1978	2016	25	6	0	UNKNOWN	M	WESTERN CAPE	CITY OF CAPE TOWN METRO	NEG	NEG	BLOOD	N.I.C.D.
1979	2016	25	6	6	UNKNOWN	F	WESTERN CAPE	CITY OF CAPE TOWN METRO	NEG	NEG	BLOOD	N.I.C.D.
1980	2016	25	6	4	UNKNOWN	M	WESTERN CAPE	CITY OF CAPE TOWN METRO	NEG	NEG	BLOOD	N.I.C.D.
1981	2016	25	6	3	UNKNOWN	F	WESTERN CAPE	EDEN	NEG	NEG	BLOOD	N.I.C.D.
1982	2016	25	6	9	UNKNOWN	F	LIMPOPO	WATERBERG	NEG	POS	BLOOD	N.I.C.D.
1983	2016	25	6	8	UNKNOWN	M	LIMPOPO	WATERBERG	NEG	NEG	BLOOD	N.I.C.D.
1984	2016	25	6	24	UNKNOWN	F	GAUTENG	CITY OF TSHWANE METRO	NEG	NEG	BLOOD	N.I.C.D.
1985	2016	25	6	2	UNKNOWN	F	GAUTENG	CITY OF TSHWANE METRO	NEG	NEG	BLOOD	N.I.C.D.
1986	2016	25	6	2	UNKNOWN	M	GAUTENG	CITY OF TSHWANE METRO	NEG	POS	BLOOD	N.I.C.D.
1987	2016	25	6	6	UNKNOWN	M	LIMPOPO	VHEMBE	NEG	POS	BLOOD	N.I.C.D.
1988	2016	25	6	16	UNKNOWN	F	GAUTENG	WEST RAND	NEG	NEG	BLOOD AND URINE	N.I.C.D.
1989	2016	25	6	2	UNKNOWN	M	LIMPOPO	WATERBERG	NEG	POS	BLOOD	N.I.C.D.
1990	2016	25	6	8	UNKNOWN	M	LIMPOPO	WATERBERG	NEG	POS	BLOOD	N.I.C.D.
1991	2016	25	6	6	UNKNOWN		LIMPOPO	WATERBERG	NEG	POS	BLOOD	N.I.C.D.
1992	2016	26	6	61	UNKNOWN	M	KWAZULU-NATAL	ETHEKWINI METRO	NEG	NEG	BLOOD	N.I.C.D.
1993	2016	26	6	24	UNKNOWN	M	LIMPOPO	VHEMBE	NEG	NEG	BLOOD	N.I.C.D.
1994	2016	26	6	8	UNKNOWN	M	GAUTENG	EKURHULENI METRO	NEG	NEG	BLOOD	N.I.C.D.
1995	2016	26	6	1	UNKNOWN	M	MPUMALANGA	GERT SIBANDE	NEG	NEG	BLOOD	N.I.C.D.
1996	2016	26	6	16	UNKNOWN	F	GAUTENG	WEST RAND	NEG	NEG	BLOOD	N.I.C.D.
1997	2016	26	6	4	UNKNOWN	M	NORTH WEST	DR KENNETH KAUNDA	NEG	NEG	BLOOD	N.I.C.D.
1998	2016	26	6	6	UNKNOWN	M	MPUMALANGA	NKANGALA	NEG	NEG	BLOOD	N.I.C.D.
1999	2016	26	6	1	UNKNOWN	M	WESTERN CAPE	CITY OF CAPE TOWN METRO	NEG	NEG	BLOOD	N.I.C.D.
2000	2016	26	6	0	UNKNOWN	M	KWAZULU-NATAL	ETHEKWINI METRO	NEG	NEG	BLOOD	N.I.C.D.
2001	2016	26	6	4	UNKNOWN	M	KWAZULU-NATAL	ILEMBE	NEG	NEG	BLOOD	N.I.C.D.
2002	2016	26	6	4	UNKNOWN	M	GAUTENG	WEST RAND	NEG	NEG	BLOOD	N.I.C.D.
2003	2016	26	6	2	UNKNOWN	M	MPUMALANGA	NKANGALA	NEG	NEG	BLOOD	N.I.C.D.
2004	2016	26	6	1	UNKNOWN	F	LIMPOPO	WATERBERG	NEG	POS	BLOOD	N.I.C.D.
2005	2016	26	6	7	UNKNOWN	F	GAUTENG	CITY OF TSHWANE METRO	NEG	NEG	BLOOD	N.I.C.D.
2006	2016	26	6	15	UNKNOWN	M	GAUTENG	CITY OF TSHWANE METRO	NEG	NEG	BLOOD	N.I.C.D.
2007	2016	26	6	3	UNKNOWN	F	GAUTENG	EKURHULENI METRO	NEG	POS	BLOOD	N.I.C.D.
2008	2016	26	6	5	UNKNOWN	M	MPUMALANGA	NKANGALA	NEG	NEG	BLOOD	N.I.C.D.
2009	2016	26	6	2	UNKNOWN	F	NORTHERN CAPE	JOHN TAOLO GAETSEWE	NEG	POS	BLOOD	N.I.C.D.
2010	2016	26	6	4	UNKNOWN	M	GAUTENG	EKURHULENI METRO	NEG	POS	BLOOD AND URINE	N.I.C.D.
2011	2016	26	6	5	UNKNOWN	F	LIMPOPO	VHEMBE	NEG	POS	BLOOD AND URINE	N.I.C.D.
2012	2016	26	6	2	UNKNOWN	F	EASTERN CAPE	NELSON MANDELA BAY METRO	NEG	NEG	BLOOD	N.I.C.D.
2013	2016	27	6	8	UNKNOWN	F	LIMPOPO	WATERBERG	NEG	POS	BLOOD	N.I.C.D.
2014	2016	27	6	5	UNKNOWN	M	EASTERN CAPE	NELSON MANDELA BAY METRO	NEG	NEG	BLOOD	N.I.C.D.
2015	2016	27	6	8	UNKNOWN	F	WESTERN CAPE	CAPE WINELANDS	NEG	NEG	BLOOD	N.I.C.D.
2016	2016	27	6	3	UNKNOWN	F	NORTHERN CAPE	ZF MGCAWU	NEG	NEG	BLOOD AND URINE	N.I.C.D.
2017	2016	27	6	12	UNKNOWN	F	FREE STATE	THABO MOFUTSANYANA	NEG	NEG	BLOOD	N.I.C.D.
2018	2016	27	6	0	UNKNOWN	F	GAUTENG	CITY OF JOHANNESBURG METRO	NEG	NEG	BLOOD	N.I.C.D.
2019	2016	27	6	0	UNKNOWN	M	GAUTENG	CITY OF JOHANNESBURG METRO	EQ	NEG	BLOOD	N.I.C.D.
2020	2016	27	6	4	UNKNOWN	M	NORTHERN CAPE	PIXLEY KA SEME	NEG	NEG	BLOOD	N.I.C.D.
2021	2016	27	6	3	UNKNOWN	M	NORTH WEST	NGAKA MODIRI MOLEMA	NEG	POS	BLOOD	N.I.C.D.
2022	2016	27	6	3	UNKNOWN	F	GAUTENG	CITY OF JOHANNESBURG METRO	NEG	NEG	BLOOD	N.I.C.D.
2023	2016	27	6	2	UNKNOWN	F	WESTERN CAPE	CITY OF CAPE TOWN METRO	NEG	NEG	BLOOD	N.I.C.D.
2024	2016	27	6	3	UNKNOWN	M	WESTERN CAPE	EDEN	NEG	NEG	BLOOD	N.I.C.D.
2025	2016	27	6	3	UNKNOWN	F	WESTERN CAPE	EDEN	NEG	NEG	BLOOD	N.I.C.D.
2026	2016	27	6	2	UNKNOWN	M	WESTERN CAPE	CITY OF CAPE TOWN METRO	NEG	POS	BLOOD	N.I.C.D.
2027	2016	27	6	1	UNKNOWN	F	WESTERN CAPE	EDEN	NEG	NEG	BLOOD	N.I.C.D.
2028	2016	27	6	2	UNKNOWN	M	WESTERN CAPE	CITY OF CAPE TOWN METRO	NEG	NEG	BLOOD	N.I.C.D.
2029	2016	27	6	7	UNKNOWN	F	WESTERN CAPE	EDEN	NEG	NEG	BLOOD	N.I.C.D.
2030	2016	27	6	4	UNKNOWN	F	WESTERN CAPE	CITY OF CAPE TOWN METRO	NEG	NEG	BLOOD	N.I.C.D.
2031	2016	27	6	3	UNKNOWN	M	EASTERN CAPE	SARAH BAARTMAN	NEG	NEG	BLOOD	N.I.C.D.
2032	2016	27	6	3	UNKNOWN	F	EASTERN CAPE	BUFFALO CITY METRO	NEG	NEG	BLOOD	N.I.C.D.
2033	2016	27	6	3	UNKNOWN	M	NORTH WEST	BOJANALA PLATINUM	NEG	POS	BLOOD	N.I.C.D.
2034	2016	27	6	4	UNKNOWN	M	KWAZULU-NATAL	ETHEKWINI METRO	NEG	NEG	BLOOD	N.I.C.D.
2035	2016	27	6	4	UNKNOWN	M	WESTERN CAPE	CITY OF CAPE TOWN METRO	NEG	POS	BLOOD	N.I.C.D.
2036	2016	27	6	2	UNKNOWN	M	GAUTENG	EKURHULENI METRO	NEG	NEG	BLOOD	N.I.C.D.
2037	2016	27	6	3	UNKNOWN	F	KWAZULU-NATAL	UMGUNGUNDLOVU	NEG	NEG	BLOOD	N.I.C.D.
2038	2016	27	6	4	UNKNOWN	F	EASTERN CAPE	NELSON MANDELA BAY METRO	NEG	POS	BLOOD	N.I.C.D.
2039	2016	27	6	1	UNKNOWN	F	EASTERN CAPE	NELSON MANDELA BAY METRO	NEG	POS	BLOOD	N.I.C.D.
2040	2016	27	6	2	UNKNOWN	F	EASTERN CAPE	NELSON MANDELA BAY METRO	NEG	POS	BLOOD	N.I.C.D.
2041	2016	27	6	4	UNKNOWN	M	EASTERN CAPE	NELSON MANDELA BAY METRO	NEG	NEG	BLOOD	N.I.C.D.
2042	2016	27	6	8	UNKNOWN	M	KWAZULU-NATAL	UGU	NEG	NEG	BLOOD	N.I.C.D.
2043	2016	27	6	2	UNKNOWN	M	KWAZULU-NATAL	UGU	NEG	NEG	BLOOD	N.I.C.D.
2044	2016	27	6	21	UNKNOWN	F	GAUTENG	CITY OF TSHWANE METRO	NEG	NEG	BLOOD	N.I.C.D.
2045	2016	27	6	37	UNKNOWN	F	LIMPOPO	WATERBERG	NEG	NEG	BLOOD	N.I.C.D.
2046	2016	27	6	7	UNKNOWN	M	GAUTENG	CITY OF JOHANNESBURG METRO	NEG	POS	BLOOD AND URINE	N.I.C.D.
2047	2016	27	7	4	UNKNOWN	F	GAUTENG	CITY OF JOHANNESBURG METRO	NEG	NEG	BLOOD AND URINE	N.I.C.D.
2048	2016	27	7	3	UNKNOWN	F	KWAZULU-NATAL	AMAJUBA	NEG	NEG	BLOOD	N.I.C.D.
2049	2016	27	7	10	UNKNOWN	M	KWAZULU-NATAL	AMAJUBA	NEG	NEG	BLOOD	N.I.C.D.
2050	2016	27	7	6	UNKNOWN	F	EASTERN CAPE	NELSON MANDELA BAY METRO	NEG	NEG	BLOOD	N.I.C.D.
2051	2016	27	7	7	UNKNOWN	M	EASTERN CAPE	NELSON MANDELA BAY METRO	NEG	NEG	BLOOD	N.I.C.D.
2052	2016	27	7	3	UNKNOWN	M	EASTERN CAPE	NELSON MANDELA BAY METRO	NEG	NEG	BLOOD	N.I.C.D.
2053	2016	27	7	1	UNKNOWN	M	KWAZULU-NATAL	AMAJUBA	NEG	NEG	BLOOD	N.I.C.D.
2054	2016	27	7	6	UNKNOWN	F	KWAZULU-NATAL	AMAJUBA	NEG	NEG	BLOOD	N.I.C.D.
2055	2016	27	7	2	UNKNOWN	F	NORTH WEST	BOJANALA PLATINUM	NEG	NEG	BLOOD AND URINE	N.I.C.D.
2056	2016	27	7	2	UNKNOWN	F	MPUMALANGA	NKANGALA	NEG	POS	BLOOD	N.I.C.D.
2057	2016	27	7	5	UNKNOWN	F	GAUTENG	CITY OF JOHANNESBURG METRO	NEG	NEG	BLOOD	N.I.C.D.
2058	2016	27	7	4	UNKNOWN	M	GAUTENG	CITY OF JOHANNESBURG METRO	NEG	NEG	BLOOD	N.I.C.D.
2059	2016	28	7	8	UNKNOWN	M	KWAZULU-NATAL	AMAJUBA	NEG	NEG	BLOOD	N.I.C.D.
2060	2016	28	7	32	UNKNOWN	F	MPUMALANGA	EHLANZENI	NEG	NEG	BLOOD	N.I.C.D.
2061	2016	28	7	39	UNKNOWN	M	LIMPOPO	GREATER SEKHUKHUNE	NEG	NEG	BLOOD	N.I.C.D.
2062	2016	28	7	4	UNKNOWN	F	GAUTENG	CITY OF JOHANNESBURG METRO	NEG	POS	BLOOD	N.I.C.D.
2063	2016	28	7	3	UNKNOWN	M	NORTH WEST	BOJANALA PLATINUM	NEG	NEG	BLOOD AND URINE	N.I.C.D.
2064	2016	28	7	1	UNKNOWN	M	EASTERN CAPE	JOE GQABI	NEG	NEG	BLOOD	N.I.C.D.
2065	2016	28	7	1	UNKNOWN	F	WESTERN CAPE	CITY OF CAPE TOWN METRO	NEG	NEG	BLOOD	N.I.C.D.
2066	2016	28	7	0	UNKNOWN	M	WESTERN CAPE	CITY OF CAPE TOWN METRO	NEG	NEG	BLOOD	N.I.C.D.
2067	2016	28	7	4	UNKNOWN	F	WESTERN CAPE	CITY OF CAPE TOWN METRO	NEG	POS	BLOOD	N.I.C.D.
2068	2016	28	7	3	UNKNOWN	M	WESTERN CAPE	CITY OF CAPE TOWN METRO	NEG	POS	BLOOD	N.I.C.D.
2069	2016	28	7	0	UNKNOWN	M	WESTERN CAPE	CITY OF CAPE TOWN METRO	NEG	NEG	BLOOD	N.I.C.D.
2070	2016	28	7	30	UNKNOWN	F	GAUTENG	CITY OF JOHANNESBURG METRO	NEG	NEG	BLOOD	N.I.C.D.
2071	2016	28	7	9	UNKNOWN	M	GAUTENG	EKURHULENI METRO	NEG	NEG	BLOOD	N.I.C.D.
2072	2016	28	7	31	UNKNOWN	F	GAUTENG	CITY OF JOHANNESBURG METRO	NEG	NEG	BLOOD	N.I.C.D.
2073	2016	28	7	1	UNKNOWN	M	GAUTENG	CITY OF JOHANNESBURG METRO	NEG	NEG	BLOOD AND URINE	N.I.C.D.
2074	2016	28	7	4	UNKNOWN	F	EASTERN CAPE	BUFFALO CITY METRO	NEG	POS	BLOOD AND URINE	N.I.C.D.
2075	2016	28	7	4	UNKNOWN	M	KWAZULU-NATAL	UMZINYATHI	NEG	NEG	BLOOD	N.I.C.D.
2076	2016	28	7	0	UNKNOWN	M	KWAZULU-NATAL	UMKHANYAKUDE	NEG	NEG	BLOOD	N.I.C.D.
2077	2016	28	7	2	UNKNOWN	F	NORTHERN CAPE	FRANCES BAARD	NEG	NEG	BLOOD	N.I.C.D.
2078	2016	28	7	29	UNKNOWN	F	NORTHERN CAPE	PIXLEY KA SEME	NEG	NEG	BLOOD	N.I.C.D.
2079	2016	28	7	3	UNKNOWN	M	GAUTENG	EKURHULENI METRO	NEG	NEG	BLOOD	N.I.C.D.
2080	2016	28	7	3	UNKNOWN	M	GAUTENG	CITY OF JOHANNESBURG METRO	NEG	NEG	BLOOD AND URINE	N.I.C.D.
2081	2016	28	7	12	UNKNOWN	M	EASTERN CAPE	NELSON MANDELA BAY METRO	NEG	NEG	BLOOD	N.I.C.D.
2082	2016	28	7	4	UNKNOWN	M	MPUMALANGA	NKANGALA	NEG	NEG	BLOOD	N.I.C.D.
2083	2016	28	7	0	UNKNOWN	M	GAUTENG	CITY OF JOHANNESBURG METRO	NEG	POS	BLOOD	N.I.C.D.
2084	2016	28	7	2	UNKNOWN	M	GAUTENG	EKURHULENI METRO	NEG	NEG	BLOOD AND URINE	N.I.C.D.
2085	2016	28	7	1	UNKNOWN	F	KWAZULU-NATAL	AMAJUBA	NEG	NEG	BLOOD	N.I.C.D.
2086	2016	28	7	12	UNKNOWN	F	EASTERN CAPE	SARAH BAARTMAN	NEG	NEG	BLOOD	N.I.C.D.
2087	2016	28	7	5	UNKNOWN	F	GAUTENG	CITY OF TSHWANE METRO	NEG	POS	BLOOD	N.I.C.D.
2088	2016	28	7	3	UNKNOWN	M	NORTH WEST	DR RUTH SEGOMOTSI MOMPATI	NEG	POS	BLOOD AND URINE	N.I.C.D.
2089	2016	28	7	32	UNKNOWN	F	WESTERN CAPE	CITY OF CAPE TOWN METRO	NEG	NEG	BLOOD	N.I.C.D.
2090	2016	29	7	5	UNKNOWN	M	GAUTENG	CITY OF JOHANNESBURG METRO	NEG	NEG	BLOOD	N.I.C.D.
2091	2016	29	7	4	UNKNOWN	F	GAUTENG	EKURHULENI METRO	NEG	POS	BLOOD	N.I.C.D.
2092	2016	29	7	1	UNKNOWN	M	GAUTENG	EKURHULENI METRO	NEG	NEG	BLOOD	N.I.C.D.
2093	2016	29	7	13	UNKNOWN	F	MPUMALANGA	NKANGALA	NEG	NEG	BLOOD	N.I.C.D.
2094	2016	29	7	1	UNKNOWN	M	GAUTENG	EKURHULENI METRO	NEG	NEG	BLOOD	N.I.C.D.
2095	2016	29	7	3	UNKNOWN	F	GAUTENG	CITY OF JOHANNESBURG METRO	NEG	POS	BLOOD AND URINE	N.I.C.D.
2096	2016	29	7	0	UNKNOWN	F	WESTERN CAPE	CITY OF CAPE TOWN METRO	NEG	NEG	BLOOD	N.I.C.D.
2097	2016	29	7	1	UNKNOWN	M	KWAZULU-NATAL	AMAJUBA	NEG	NEG	BLOOD	N.I.C.D.
2098	2016	29	7	54	UNKNOWN	F	KWAZULU-NATAL	AMAJUBA	NEG	NEG	BLOOD	N.I.C.D.
2099	2016	29	7	4	UNKNOWN	M	NORTH WEST	DR KENNETH KAUNDA	NEG	NEG	BLOOD	N.I.C.D.
2100	2016	29	7	5	UNKNOWN	F	NORTH WEST	DR KENNETH KAUNDA	NEG	NEG	BLOOD	N.I.C.D.
2101	2016	29	7	8	UNKNOWN	F	GAUTENG	CITY OF JOHANNESBURG METRO	NEG	NEG	BLOOD	N.I.C.D.
2102	2016	29	7	39	UNKNOWN	F	WESTERN CAPE	CITY OF CAPE TOWN METRO	NEG	NEG	BLOOD	N.I.C.D.
2103	2016	29	7	4	UNKNOWN	M	WESTERN CAPE	WEST COAST	NEG	NEG	BLOOD	N.I.C.D.
2104	2016	29	7	4	UNKNOWN	M	KWAZULU-NATAL	UTHUKELA	NEG	NEG	BLOOD	N.I.C.D.
2105	2016	29	7	6	UNKNOWN	F	LIMPOPO	CAPRICORN	NEG	POS	BLOOD AND URINE	N.I.C.D.
2106	2016	29	7	3	UNKNOWN	F	WESTERN CAPE	CAPE WINELANDS	NEG	POS	BLOOD	N.I.C.D.
2107	2016	29	7	4	UNKNOWN	M	EASTERN CAPE	BUFFALO CITY METRO	NEG	NEG	BLOOD AND URINE	N.I.C.D.
2108	2016	29	7	3	UNKNOWN	F	NORTHERN CAPE	FRANCES BAARD	NEG	POS	BLOOD	N.I.C.D.
2109	2016	29	7	6	UNKNOWN	M	NORTHERN CAPE	ZF MGCAWU	NEG	POS	BLOOD	N.I.C.D.
2110	2016	29	7	2	UNKNOWN	F	GAUTENG	CITY OF TSHWANE METRO	NEG	NEG	BLOOD	N.I.C.D.
2111	2016	30	7	3	UNKNOWN	M	GAUTENG	WEST RAND	EQ	POS	BLOOD	N.I.C.D.
2112	2016	30	7	6	UNKNOWN	M	GAUTENG	CITY OF JOHANNESBURG METRO	NEG	NEG	BLOOD	N.I.C.D.
2113	2016	30	7	6	UNKNOWN	M	EASTERN CAPE	NELSON MANDELA BAY METRO	NEG	POS	BLOOD	N.I.C.D.
2114	2016	30	7	2	UNKNOWN	M	EASTERN CAPE	O R TAMBO	NEG	NEG	BLOOD	N.I.C.D.
2115	2016	30	7	23	UNKNOWN	M	KWAZULU-NATAL	ZULULAND	NEG	NEG	BLOOD AND URINE	N.I.C.D.
2116	2016	30	7	3	UNKNOWN	F	MPUMALANGA	GERT SIBANDE	NEG	NEG	BLOOD	N.I.C.D.
2117	2016	30	7	24	UNKNOWN	F	MPUMALANGA	EHLANZENI	NEG	NEG	BLOOD	N.I.C.D.
2118	2016	30	7	7	UNKNOWN	F	LIMPOPO	WATERBERG	NEG	NEG	BLOOD	N.I.C.D.
2119	2016	30	7	6	UNKNOWN	F	GAUTENG	EKURHULENI METRO	NEG	POS	BLOOD	N.I.C.D.
2120	2016	30	7	1	UNKNOWN	M	GAUTENG	EKURHULENI METRO	NEG	NEG	BLOOD	N.I.C.D.
2121	2016	30	7	3	UNKNOWN	F	GAUTENG	CITY OF JOHANNESBURG METRO	NEG	POS	BLOOD	N.I.C.D.
2122	2016	30	7	3	UNKNOWN	F	GAUTENG	CITY OF TSHWANE METRO	NEG	NEG	BLOOD	N.I.C.D.
2123	2016	30	7	6	UNKNOWN	F	GAUTENG	CITY OF JOHANNESBURG METRO	NEG	POS	BLOOD	N.I.C.D.
2124	2016	30	7	2	UNKNOWN	M	NORTH WEST	BOJANALA PLATINUM	NEG	NEG	BLOOD	N.I.C.D.
2125	2016	30	7	5	UNKNOWN	F	NORTH WEST	BOJANALA PLATINUM	NEG	NEG	BLOOD	N.I.C.D.
2126	2016	30	7	3	UNKNOWN	M	FREE STATE	MANGAUNG METRO	NEG	NEG	BLOOD	N.I.C.D.
2127	2016	30	7	0	UNKNOWN	M	GAUTENG	CITY OF JOHANNESBURG METRO	NEG	NEG	BLOOD	N.I.C.D.
2128	2016	30	7	1	UNKNOWN	F	GAUTENG	EKURHULENI METRO	NEG	NEG	BLOOD	N.I.C.D.
2129	2016	30	7	7	UNKNOWN	M	NORTH WEST	DR RUTH SEGOMOTSI MOMPATI	NEG	NEG	BLOOD	N.I.C.D.
2130	2016	30	7	38	UNKNOWN	F	GAUTENG	CITY OF JOHANNESBURG METRO	NEG	NEG	BLOOD	N.I.C.D.
2131	2016	30	7	35	UNKNOWN	M	GAUTENG	CITY OF TSHWANE METRO	POS	NEG	BLOOD	N.I.C.D.
2132	2016	30	7	23	UNKNOWN	M	GAUTENG	CITY OF JOHANNESBURG METRO	NEG	NEG	BLOOD	N.I.C.D.
2133	2016	30	7	11	UNKNOWN	F	MPUMALANGA	GERT SIBANDE	NEG	NEG	BLOOD	N.I.C.D.
2134	2016	30	7	1	UNKNOWN	M	WESTERN CAPE	CITY OF CAPE TOWN METRO	NEG	NEG	BLOOD	N.I.C.D.
2135	2016	30	7	2	UNKNOWN	M	WESTERN CAPE	CITY OF CAPE TOWN METRO	NEG	NEG	BLOOD	N.I.C.D.
2136	2016	30	7	0	UNKNOWN	M	EASTERN CAPE	CHRIS HANI	NEG	NEG	BLOOD	N.I.C.D.
2137	2016	30	7	0	UNKNOWN	M	EASTERN CAPE	CHRIS HANI	NEG	NEG	BLOOD AND URINE	N.I.C.D.
2138	2016	30	7	4	UNKNOWN	F	EASTERN CAPE	CHRIS HANI	NEG	NEG	BLOOD	N.I.C.D.
2139	2016	30	7	4	UNKNOWN	M	EASTERN CAPE	NELSON MANDELA BAY METRO	NEG	POS	BLOOD	N.I.C.D.
2140	2016	30	7	34	UNKNOWN	F	GAUTENG	CITY OF TSHWANE METRO	NEG	NEG	BLOOD	N.I.C.D.
2141	2016	30	7	5	UNKNOWN	M	NORTH WEST	NGAKA MODIRI MOLEMA	NEG	POS	BLOOD	N.I.C.D.
2142	2016	30	7	5	UNKNOWN	F	EASTERN CAPE	NELSON MANDELA BAY METRO	NEG	POS	BLOOD	N.I.C.D.
2143	2016	30	7	10	UNKNOWN	M	EASTERN CAPE	NELSON MANDELA BAY METRO	NEG	POS	BLOOD	N.I.C.D.
2144	2016	30	7	24	UNKNOWN	F	GAUTENG	EKURHULENI METRO	NEG	POS	BLOOD	N.I.C.D.
2145	2016	31	7	2	UNKNOWN	M	GAUTENG	WEST RAND	NEG	NEG	BLOOD	N.I.C.D.
2146	2016	31	7	34	UNKNOWN	F	GAUTENG	CITY OF JOHANNESBURG METRO	NEG	NEG	BLOOD	N.I.C.D.
2147	2016	31	7	5	UNKNOWN	M	WESTERN CAPE	OVERBERG	NEG	POS	BLOOD	N.I.C.D.
2148	2016	31	7	5	UNKNOWN	M	EASTERN CAPE	SARAH BAARTMAN	EQ	NEG	BLOOD	N.I.C.D.
2149	2016	31	7	0	UNKNOWN		WESTERN CAPE	CITY OF CAPE TOWN METRO	NEG	NEG	BLOOD	N.I.C.D.
2150	2016	31	7	0	UNKNOWN	M	KWAZULU-NATAL	UMGUNGUNDLOVU	NEG	NEG	BLOOD	N.I.C.D.
2151	2016	31	7	17	UNKNOWN	F	EASTERN CAPE	NELSON MANDELA BAY METRO	NEG	NEG	BLOOD	N.I.C.D.
2152	2016	31	7	4	UNKNOWN	M	MPUMALANGA	EHLANZENI	NEG	NEG	BLOOD	N.I.C.D.
2153	2016	31	7	1	UNKNOWN	M	GAUTENG	CITY OF TSHWANE METRO	POS	NEG	BLOOD	N.I.C.D.
2154	2016	31	7	33	UNKNOWN	F	GAUTENG	CITY OF JOHANNESBURG METRO	NEG	NEG	BLOOD	N.I.C.D.
2155	2016	31	7	12	UNKNOWN	F	GAUTENG	CITY OF JOHANNESBURG METRO	NEG	NEG	BLOOD	N.I.C.D.
2156	2016	31	7	7	UNKNOWN	F	GAUTENG	CITY OF JOHANNESBURG METRO	NEG	NEG	BLOOD	N.I.C.D.
2157	2016	31	7	15	UNKNOWN	F	GAUTENG	CITY OF JOHANNESBURG METRO	NEG	NEG	BLOOD	N.I.C.D.
2158	2016	31	7	62	UNKNOWN	F	MPUMALANGA	EHLANZENI	NEG	NEG	BLOOD	N.I.C.D.
2159	2016	31	7	12	UNKNOWN	F	MPUMALANGA	EHLANZENI	NEG	NEG	BLOOD	N.I.C.D.
2160	2016	31	7	6	UNKNOWN	M	WESTERN CAPE	CITY OF CAPE TOWN METRO	NEG	NEG	BLOOD	N.I.C.D.
2161	2016	31	7	3	UNKNOWN	M	NORTHERN CAPE	NAMAKWA	NEG	NEG	BLOOD	N.I.C.D.
2162	2016	31	7	9	UNKNOWN	M	KWAZULU-NATAL	UGU	NEG	NEG	BLOOD AND URINE	N.I.C.D.
2163	2016	31	7	0	UNKNOWN	M	EASTERN CAPE	NELSON MANDELA BAY METRO	NEG	NEG	BLOOD	N.I.C.D.
2164	2016	31	7	2	UNKNOWN	F	KWAZULU-NATAL	ETHEKWINI METRO	NEG	NEG	BLOOD	N.I.C.D.
2165	2016	31	7	0	UNKNOWN	F	GAUTENG	CITY OF TSHWANE METRO	NEG	NEG	BLOOD	N.I.C.D.
2166	2016	31	7	9	UNKNOWN	M	NORTH WEST	NGAKA MODIRI MOLEMA	NEG	POS	BLOOD	N.I.C.D.
2167	2016	31	7	3	UNKNOWN	M	NORTH WEST	NGAKA MODIRI MOLEMA	NEG	NEG	BLOOD	N.I.C.D.
2168	2016	31	7	11	UNKNOWN	F	FREE STATE	THABO MOFUTSANYANA	NEG	NEG	BLOOD AND URINE	N.I.C.D.
2169	2016	31	7	0	UNKNOWN	M	NORTHERN CAPE	ZF MGCAWU	POS	NEG	BLOOD	N.I.C.D.
2170	2016	31	7	75	UNKNOWN	M	WESTERN CAPE	CITY OF CAPE TOWN METRO	NEG	NEG	BLOOD	N.I.C.D.
2171	2016	31	7	77	UNKNOWN	F	WESTERN CAPE	CITY OF CAPE TOWN METRO	NEG	NEG	BLOOD	N.I.C.D.
2172	2016	31	7	5	UNKNOWN	F	NORTH WEST	NGAKA MODIRI MOLEMA	NEG	NEG	BLOOD	N.I.C.D.
2173	2016	31	7	8	UNKNOWN	F	MPUMALANGA	NKANGALA	NEG	NEG	BLOOD	N.I.C.D.
2174	2016	31	7	2	UNKNOWN	M	MPUMALANGA	EHLANZENI	NEG	NEG	BLOOD	N.I.C.D.
2175	2016	31	7	2	UNKNOWN	M	EASTERN CAPE	SARAH BAARTMAN	NEG	NEG	BLOOD	N.I.C.D.
2176	2016	31	7	23	UNKNOWN	F	WESTERN CAPE	WEST COAST	NEG	NEG	BLOOD	N.I.C.D.
2177	2016	31	7	4	UNKNOWN	M	NORTH WEST	BOJANALA PLATINUM	NEG	NEG	BLOOD	N.I.C.D.
2178	2016	31	7	4	UNKNOWN	M	GAUTENG	EKURHULENI METRO	NEG	NEG	BLOOD	N.I.C.D.
2179	2016	31	7	0	UNKNOWN	M	GAUTENG	CITY OF JOHANNESBURG METRO	NEG	NEG	BLOOD	N.I.C.D.
2180	2016	31	7	14	UNKNOWN		GAUTENG	CITY OF JOHANNESBURG METRO	NEG	NEG	BLOOD	N.I.C.D.
2181	2016	31	7	1	UNKNOWN	F	NORTHERN CAPE	ZF MGCAWU	NEG	NEG	BLOOD	N.I.C.D.
2182	2016	31	7	4	UNKNOWN	M	NORTHERN CAPE	ZF MGCAWU	NEG	NEG	BLOOD	N.I.C.D.
2183	2016	31	7	2	UNKNOWN	F	KWAZULU-NATAL	ETHEKWINI METRO	NEG	POS	BLOOD	N.I.C.D.
2184	2016	31	7	1	UNKNOWN	F	MPUMALANGA	GERT SIBANDE	NEG	NEG	BLOOD	N.I.C.D.
2185	2016	31	7	5	UNKNOWN	F	MPUMALANGA	EHLANZENI	NEG	NEG	BLOOD	N.I.C.D.
2186	2016	31	7	1	UNKNOWN	M	KWAZULU-NATAL	ETHEKWINI METRO	POS	NEG	BLOOD	N.I.C.D.
2187	2016	32	8	3	UNKNOWN		MPUMALANGA	NKANGALA	NEG	NEG	BLOOD	N.I.C.D.
2188	2016	32	8	4	UNKNOWN	M	MPUMALANGA	NKANGALA	NEG	NEG	BLOOD	N.I.C.D.
2189	2016	32	8	10	UNKNOWN	M	EASTERN CAPE	CHRIS HANI	NEG	NEG	BLOOD	N.I.C.D.
2190	2016	32	8	5	UNKNOWN	F	FREE STATE	THABO MOFUTSANYANA	NEG	POS	BLOOD	N.I.C.D.
2191	2016	32	8	6	UNKNOWN	M	KWAZULU-NATAL	UTHUKELA	NEG	NEG	BLOOD	N.I.C.D.
2192	2016	32	8	8	UNKNOWN	F	EASTERN CAPE	NELSON MANDELA BAY METRO	NEG	POS	BLOOD	N.I.C.D.
2193	2016	32	8	1	UNKNOWN	F	EASTERN CAPE	NELSON MANDELA BAY METRO	NEG	POS	BLOOD	N.I.C.D.
2194	2016	32	8	6	UNKNOWN	M	GAUTENG	CITY OF TSHWANE METRO	NEG	NEG	BLOOD	N.I.C.D.
2195	2016	32	8	4	UNKNOWN	M	GAUTENG	EKURHULENI METRO	NEG	POS	BLOOD	N.I.C.D.
2196	2016	32	8	9	UNKNOWN	F	GAUTENG	CITY OF JOHANNESBURG METRO	NEG	NEG	BLOOD	N.I.C.D.
2197	2016	32	8	11	UNKNOWN	F	GAUTENG	CITY OF JOHANNESBURG METRO	NEG	NEG	BLOOD	N.I.C.D.
2198	2016	32	8	7	UNKNOWN	F	WESTERN CAPE	CITY OF CAPE TOWN METRO	NEG	NEG	BLOOD	N.I.C.D.
2199	2016	32	8	5	UNKNOWN	F	EASTERN CAPE	NELSON MANDELA BAY METRO	NEG	NEG	BLOOD	N.I.C.D.
2200	2016	32	8	2	UNKNOWN	M	WESTERN CAPE	CITY OF CAPE TOWN METRO	NEG	NEG	BLOOD	N.I.C.D.
2201	2016	32	8	4	UNKNOWN	M	WESTERN CAPE	CITY OF CAPE TOWN METRO	NEG	NEG	BLOOD	N.I.C.D.
2202	2016	32	8	1	UNKNOWN	M	LIMPOPO	CAPRICORN	NEG	NEG	BLOOD	N.I.C.D.
2203	2016	32	8	0	UNKNOWN	F	GAUTENG	CITY OF JOHANNESBURG METRO	NEG	NEG	BLOOD	N.I.C.D.
2204	2016	32	8	0	UNKNOWN	M	KWAZULU-NATAL	AMAJUBA	NEG	NEG	BLOOD	N.I.C.D.
2205	2016	32	8	6	UNKNOWN	M	KWAZULU-NATAL	AMAJUBA	NEG	NEG	BLOOD	N.I.C.D.
2206	2016	32	8	3	UNKNOWN	M	MPUMALANGA	EHLANZENI	NEG	NEG	BLOOD	N.I.C.D.
2207	2016	32	8	1	UNKNOWN	M	LIMPOPO	VHEMBE	NEG	NEG	BLOOD	N.I.C.D.
2208	2016	33	8	0	UNKNOWN	M	GAUTENG	CITY OF JOHANNESBURG METRO	NEG	NEG	BLOOD	N.I.C.D.
2209	2016	33	8	8	UNKNOWN	M	WESTERN CAPE	WEST COAST	NEG	NEG	BLOOD	N.I.C.D.
2210	2016	33	8	3	UNKNOWN	M	WESTERN CAPE	CITY OF CAPE TOWN METRO	NEG	POS	BLOOD	N.I.C.D.
2211	2016	33	8	4	UNKNOWN	F	GAUTENG	EKURHULENI METRO	NEG	POS	BLOOD	N.I.C.D.
2212	2016	33	8	15	UNKNOWN	M	NORTH WEST	BOJANALA PLATINUM	NEG	POS	BLOOD AND URINE	N.I.C.D.
2213	2016	33	8	4	UNKNOWN	F	NORTH WEST	DR KENNETH KAUNDA	NEG	POS	BLOOD	N.I.C.D.
2214	2016	33	8	16	UNKNOWN	M	EASTERN CAPE	NELSON MANDELA BAY METRO	NEG	NEG	BLOOD	N.I.C.D.
2215	2016	33	8	4	UNKNOWN	F	KWAZULU-NATAL	ETHEKWINI METRO	NEG	NEG	BLOOD	N.I.C.D.
2216	2016	33	8	2	UNKNOWN	F	GAUTENG	CITY OF JOHANNESBURG METRO	NEG	NEG	BLOOD AND URINE	N.I.C.D.
2217	2016	33	8	3	UNKNOWN	M	GAUTENG	WEST RAND	NEG	NEG	BLOOD	N.I.C.D.
2218	2016	33	8	2	UNKNOWN	F	GAUTENG	CITY OF TSHWANE METRO	NEG	NEG	BLOOD	N.I.C.D.
2219	2016	33	8	8	UNKNOWN	M	GAUTENG	CITY OF TSHWANE METRO	NEG	NEG	BLOOD	N.I.C.D.
2220	2016	33	8	8	UNKNOWN	M	LIMPOPO	MOPANI	NEG	POS	BLOOD	N.I.C.D.
2221	2016	33	8	38	UNKNOWN	F	GAUTENG	EKURHULENI METRO	NEG	NEG	BLOOD	N.I.C.D.
2222	2016	33	8	5	UNKNOWN	F	WESTERN CAPE	CAPE WINELANDS	NEG	POS	BLOOD	N.I.C.D.
2223	2016	33	8	2	UNKNOWN	F	KWAZULU-NATAL	AMAJUBA	NEG	NEG	BLOOD	N.I.C.D.
2224	2016	33	8	8	UNKNOWN	M	GAUTENG	CITY OF TSHWANE METRO	NEG	NEG	BLOOD	N.I.C.D.
2225	2016	33	8	3	UNKNOWN	F	MPUMALANGA	NKANGALA	NEG	NEG	BLOOD	N.I.C.D.
2226	2016	33	8	45	UNKNOWN	F	GAUTENG	CITY OF JOHANNESBURG METRO	POS	NEG	BLOOD	N.I.C.D.
2227	2016	33	8	2	UNKNOWN	M	GAUTENG	CITY OF JOHANNESBURG METRO	NEG	POS	BLOOD	N.I.C.D.
2228	2016	33	8	10	UNKNOWN	F	NORTHERN CAPE	PIXLEY KA SEME	NEG	POS	BLOOD	N.I.C.D.
2229	2016	33	8	1	UNKNOWN	M	EASTERN CAPE	CHRIS HANI	NEG	NEG	BLOOD	N.I.C.D.
2230	2016	33	8	2	UNKNOWN	F	GAUTENG	CITY OF TSHWANE METRO	NEG	POS	BLOOD	N.I.C.D.
2231	2016	33	8	34	UNKNOWN	F	GAUTENG	CITY OF JOHANNESBURG METRO	NEG	NEG	BLOOD	N.I.C.D.
2232	2016	33	8	0	UNKNOWN	M	GAUTENG	EKURHULENI METRO	NEG	NEG	BLOOD	N.I.C.D.
2233	2016	33	8	4	UNKNOWN	M	NORTH WEST	DR KENNETH KAUNDA	NEG	NEG	BLOOD	N.I.C.D.
2234	2016	33	8	4	UNKNOWN	F	GAUTENG	CITY OF JOHANNESBURG METRO	NEG	NEG	BLOOD	N.I.C.D.
2235	2016	33	8	3	UNKNOWN	F	GAUTENG	EKURHULENI METRO	NEG	NEG	BLOOD	N.I.C.D.
2236	2016	33	8	24	UNKNOWN	F	GAUTENG	EKURHULENI METRO	NEG	NEG	BLOOD	N.I.C.D.
2237	2016	33	8	24	UNKNOWN	F	GAUTENG	EKURHULENI METRO	NEG	NEG	BLOOD	N.I.C.D.
2238	2016	33	8	3	UNKNOWN	F	LIMPOPO	VHEMBE	NEG	NEG	BLOOD	N.I.C.D.
2239	2016	33	8	1	UNKNOWN	M	GAUTENG	CITY OF TSHWANE METRO	NEG	NEG	BLOOD	N.I.C.D.
2240	2016	33	8	3	UNKNOWN	F	GAUTENG	CITY OF JOHANNESBURG METRO	NEG	POS	BLOOD	N.I.C.D.
2241	2016	33	8	3	UNKNOWN	M	KWAZULU-NATAL	ETHEKWINI METRO	NEG	NEG	BLOOD	N.I.C.D.
2242	2016	33	8	3	UNKNOWN	M	WESTERN CAPE	CITY OF CAPE TOWN METRO	NEG	NEG	BLOOD	N.I.C.D.
2243	2016	33	8	6	UNKNOWN	F	MPUMALANGA	EHLANZENI	NEG	POS	BLOOD	N.I.C.D.
2244	2016	33	8	10	UNKNOWN	M	NORTH WEST	BOJANALA PLATINUM	NEG	NEG	BLOOD	N.I.C.D.
2245	2016	33	8	4	UNKNOWN	M	GAUTENG	CITY OF TSHWANE METRO	NEG	NEG	BLOOD	N.I.C.D.
2246	2016	33	8	3	UNKNOWN	M	GAUTENG	CITY OF JOHANNESBURG METRO	NEG	NEG	BLOOD	N.I.C.D.
2247	2016	33	8		UNKNOWN	M	GAUTENG	CITY OF JOHANNESBURG METRO	NEG	NEG	BLOOD	N.I.C.D.
2248	2016	33	8	0	UNKNOWN	M	NORTH WEST	DR KENNETH KAUNDA	NEG	NEG	BLOOD	N.I.C.D.
2249	2016	33	8	1	UNKNOWN	M	GAUTENG	CITY OF JOHANNESBURG METRO	NEG	NEG	BLOOD	N.I.C.D.
2250	2016	33	8	18	UNKNOWN	F	GAUTENG	CITY OF JOHANNESBURG METRO	NEG	NEG	BLOOD AND URINE	N.I.C.D.
2251	2016	33	8	0	UNKNOWN	F	GAUTENG	CITY OF JOHANNESBURG METRO	NEG	NEG	BLOOD	N.I.C.D.
2252	2016	12	3	15	UNKNOWN	F	GAUTENG	CITY OF JOHANNESBURG METRO	POS	NEG	SERUM	N.I.C.D.
2253	2016	34	8	4	UNKNOWN	F	KWAZULU-NATAL	UMZINYATHI	NEG	NEG	BLOOD	N.I.C.D.
2254	2016	34	8	13	UNKNOWN	M	EASTERN CAPE	NELSON MANDELA BAY METRO	NEG	NEG	BLOOD	N.I.C.D.
2255	2016	34	8	3	UNKNOWN	F	EASTERN CAPE	NELSON MANDELA BAY METRO	NEG	POS	BLOOD	N.I.C.D.
2256	2016	34	8	6	UNKNOWN	M	EASTERN CAPE	NELSON MANDELA BAY METRO	NEG	NEG	BLOOD	N.I.C.D.
2257	2016	34	8	0	UNKNOWN	F	WESTERN CAPE	CAPE WINELANDS	NEG	NEG	BLOOD	N.I.C.D.
2258	2016	34	8	4	UNKNOWN	M	WESTERN CAPE	WEST COAST	NEG	NEG	BLOOD	N.I.C.D.
2259	2016	34	8	4	UNKNOWN	F	GAUTENG	EKURHULENI METRO	NEG	POS	BLOOD	N.I.C.D.
2260	2016	34	8	14	UNKNOWN	F	WESTERN CAPE	CITY OF CAPE TOWN METRO	EQ	NEG	BLOOD	N.I.C.D.
2261	2016	34	8	8	UNKNOWN	F	NORTHERN CAPE	FRANCES BAARD	NEG	NEG	BLOOD	N.I.C.D.
2262	2016	34	8	2	UNKNOWN	M	GAUTENG	CITY OF JOHANNESBURG METRO	NEG	POS	BLOOD	N.I.C.D.
2263	2016	34	8	49	UNKNOWN	M	WESTERN CAPE	EDEN	NEG	NEG	BLOOD	N.I.C.D.
2264	2016	34	8	5	UNKNOWN	M	MPUMALANGA	EHLANZENI	NEG	NEG	BLOOD	N.I.C.D.
2265	2016	34	8	0	UNKNOWN	M	GAUTENG	EKURHULENI METRO	POS	POS	BLOOD	N.I.C.D.
2266	2016	34	8	3	UNKNOWN	F	GAUTENG	CITY OF JOHANNESBURG METRO	NEG	NEG	BLOOD	N.I.C.D.
2267	2016	34	8	3	UNKNOWN	F	GAUTENG	CITY OF JOHANNESBURG METRO	NEG	POS	BLOOD	N.I.C.D.
2268	2016	34	8	35	UNKNOWN	M	GAUTENG	EKURHULENI METRO	NEG	NEG	BLOOD	N.I.C.D.
2269	2016	34	8	6	UNKNOWN	M	GAUTENG	CITY OF JOHANNESBURG METRO	NEG	NEG	BLOOD	N.I.C.D.
2270	2016	34	8	7	UNKNOWN	M	NORTH WEST	BOJANALA PLATINUM	NEG	POS	BLOOD	N.I.C.D.
2271	2016	34	8	2	UNKNOWN	F	GAUTENG	CITY OF TSHWANE METRO	NEG	NEG	BLOOD	N.I.C.D.
2272	2016	34	8	3	UNKNOWN	M	KWAZULU-NATAL	ETHEKWINI METRO	NEG	NEG	BLOOD	N.I.C.D.
2273	2016	34	8	8	UNKNOWN	F	EASTERN CAPE	NELSON MANDELA BAY METRO	NEG	NEG	BLOOD	N.I.C.D.
2274	2016	34	8	0	UNKNOWN	M	KWAZULU-NATAL	ETHEKWINI METRO	NEG	NEG	BLOOD	N.I.C.D.
2275	2016	34	8	4	UNKNOWN	M	EASTERN CAPE	BUFFALO CITY METRO	NEG	NEG	BLOOD	N.I.C.D.
2276	2016	34	8	2	UNKNOWN	M	MPUMALANGA	EHLANZENI	NEG	NEG	BLOOD	N.I.C.D.
2277	2016	34	8	5	UNKNOWN	M	MPUMALANGA	NKANGALA	NEG	NEG	BLOOD	N.I.C.D.
2278	2016	34	8	24	UNKNOWN		GAUTENG	CITY OF JOHANNESBURG METRO	NEG	NEG	BLOOD	N.I.C.D.
2279	2016	34	8	12	UNKNOWN	M	MPUMALANGA	NKANGALA	NEG	NEG	BLOOD	N.I.C.D.
2280	2016	34	8	5	UNKNOWN	M	NORTH WEST	DR RUTH SEGOMOTSI MOMPATI	NEG	NEG	BLOOD	N.I.C.D.
2281	2016	35	8	11	UNKNOWN	F	GAUTENG	EKURHULENI METRO	NEG	NEG	BLOOD	N.I.C.D.
2282	2016	35	8	3	UNKNOWN	M	GAUTENG	CITY OF JOHANNESBURG METRO	NEG	NEG	BLOOD	N.I.C.D.
2283	2016	35	8	6	UNKNOWN	M	MPUMALANGA	NKANGALA	NEG	NEG	BLOOD	N.I.C.D.
2284	2016	35	8	7	UNKNOWN	F	EASTERN CAPE	NELSON MANDELA BAY METRO	NEG	POS	BLOOD	N.I.C.D.
2285	2016	35	8	4	UNKNOWN	M	MPUMALANGA	NKANGALA	NEG	NEG	BLOOD	N.I.C.D.
2286	2016	35	8	8	UNKNOWN	M	WESTERN CAPE	CITY OF CAPE TOWN METRO	NEG	POS	BLOOD	N.I.C.D.
2287	2016	35	8	24	UNKNOWN	F	MPUMALANGA	EHLANZENI	NEG	NEG	BLOOD	N.I.C.D.
2288	2016	35	8	4	UNKNOWN	F	EASTERN CAPE	NELSON MANDELA BAY METRO	NEG	NEG	BLOOD	N.I.C.D.
2289	2016	35	8	12	UNKNOWN	F	NORTH WEST	BOJANALA PLATINUM	NEG	POS	BLOOD AND URINE	N.I.C.D.
2290	2016	35	8	2	UNKNOWN	F	GAUTENG	WEST RAND	EQ	NEG	BLOOD	N.I.C.D.
2291	2016	35	8	4	UNKNOWN	M	GAUTENG	CITY OF TSHWANE METRO	NEG	NEG	BLOOD	N.I.C.D.
2292	2016	35	8	5	UNKNOWN	M	EASTERN CAPE	NELSON MANDELA BAY METRO	EQ	NEG	BLOOD	N.I.C.D.
2293	2016	35	8	9	UNKNOWN	F	EASTERN CAPE	NELSON MANDELA BAY METRO	NEG	POS	BLOOD	N.I.C.D.
2294	2016	35	8	2	UNKNOWN	F	KWAZULU-NATAL	UMGUNGUNDLOVU	NEG	NEG	BLOOD	N.I.C.D.
2295	2016	35	8	0	UNKNOWN	F	GAUTENG	CITY OF TSHWANE METRO	NEG	NEG	BLOOD	N.I.C.D.
2296	2016	35	8	11	UNKNOWN	M	GAUTENG	CITY OF JOHANNESBURG METRO	NEG	POS	BLOOD	N.I.C.D.
2297	2016	35	8	4	UNKNOWN	M	KWAZULU-NATAL	UTHUKELA	NEG	NEG	BLOOD	N.I.C.D.
2298	2016	35	8	1	UNKNOWN	F	WESTERN CAPE	WEST COAST	NEG	NEG	BLOOD	N.I.C.D.
2299	2016	35	8	6	UNKNOWN	M	KWAZULU-NATAL	UTHUKELA	NEG	NEG	BLOOD	N.I.C.D.
2300	2016	35	8	26	UNKNOWN	F	GAUTENG	CITY OF TSHWANE METRO	NEG	NEG	BLOOD	N.I.C.D.
2301	2016	35	8	1	UNKNOWN	F	LIMPOPO	WATERBERG	NEG	NEG	BLOOD	N.I.C.D.
2302	2016	35	8	1	UNKNOWN	M	GAUTENG	WEST RAND	EQ	NEG	BLOOD	N.I.C.D.
2303	2016	35	8	12	UNKNOWN	F	GAUTENG	CITY OF JOHANNESBURG METRO	NEG	NEG	BLOOD	N.I.C.D.
2304	2016	35	8	0	UNKNOWN	F	NORTH WEST	NGAKA MODIRI MOLEMA	NEG	NEG	BLOOD	N.I.C.D.
2305	2016	35	8	49	UNKNOWN	F	GAUTENG	CITY OF JOHANNESBURG METRO	NEG	NEG	BLOOD	N.I.C.D.
2306	2016	35	8	1	UNKNOWN	M	KWAZULU-NATAL	UMGUNGUNDLOVU	NEG	NEG	BLOOD	N.I.C.D.
2307	2016	35	8	0	UNKNOWN	M	KWAZULU-NATAL	AMAJUBA	NEG	NEG	BLOOD	N.I.C.D.
2308	2016	35	8	1	UNKNOWN	M	KWAZULU-NATAL	AMAJUBA	NEG	NEG	BLOOD	N.I.C.D.
2309	2016	35	8	11	UNKNOWN	M	KWAZULU-NATAL	AMAJUBA	NEG	NEG	BLOOD	N.I.C.D.
2310	2016	35	8	4	UNKNOWN	M	NORTH WEST	DR RUTH SEGOMOTSI MOMPATI	NEG	NEG	BLOOD	N.I.C.D.
2311	2016	35	8	4	UNKNOWN	F	GAUTENG	EKURHULENI METRO	NEG	NEG	BLOOD	N.I.C.D.
2312	2016	35	8	12	UNKNOWN	M	GAUTENG	EKURHULENI METRO	NEG	POS	BLOOD	N.I.C.D.
2313	2016	35	8	7	UNKNOWN		GAUTENG	EKURHULENI METRO	NEG	POS	BLOOD	N.I.C.D.
2314	2016	35	8	7	UNKNOWN	M	GAUTENG	EKURHULENI METRO	NEG	NEG	BLOOD	N.I.C.D.
2315	2016	35	8	6	UNKNOWN	M	GAUTENG	EKURHULENI METRO	NEG	NEG	BLOOD	N.I.C.D.
2316	2016	35	8	25	UNKNOWN	F	GAUTENG	CITY OF TSHWANE METRO	NEG	NEG	BLOOD	N.I.C.D.
2317	2016	35	8	0	UNKNOWN	F	KWAZULU-NATAL	UMGUNGUNDLOVU	NEG	NEG	BLOOD	N.I.C.D.
2318	2016	35	8	4	UNKNOWN	F	EASTERN CAPE	NELSON MANDELA BAY METRO	NEG	NEG	BLOOD	N.I.C.D.
2319	2016	35	8	2	UNKNOWN	M	EASTERN CAPE	NELSON MANDELA BAY METRO	NEG	POS	BLOOD	N.I.C.D.
2320	2016	35	8	5	UNKNOWN	M	KWAZULU-NATAL	UMGUNGUNDLOVU	NEG	NEG	BLOOD	N.I.C.D.
2321	2016	35	8	7	UNKNOWN	F	KWAZULU-NATAL	ZULULAND	NEG	POS	BLOOD	N.I.C.D.
2322	2016	35	8	7	UNKNOWN	F	KWAZULU-NATAL	ZULULAND	NEG	POS	BLOOD	N.I.C.D.
2323	2016	35	8	7	UNKNOWN	F	KWAZULU-NATAL	ZULULAND	NEG	POS	BLOOD	N.I.C.D.
2324	2016	35	8	3	UNKNOWN	F	KWAZULU-NATAL	UGU	NEG	NEG	BLOOD	N.I.C.D.
2325	2016	35	8	5	UNKNOWN	M	GAUTENG	EKURHULENI METRO	NEG	POS	BLOOD	N.I.C.D.
2326	2016	35	8	8	UNKNOWN	F	GAUTENG	CITY OF TSHWANE METRO	NEG	NEG	BLOOD	N.I.C.D.
2327	2016	35	8	2	UNKNOWN	F	GAUTENG	CITY OF TSHWANE METRO	EQ	NEG	BLOOD	N.I.C.D.
2328	2016	35	8	9	UNKNOWN	F	GAUTENG	EKURHULENI METRO	NEG	NEG	BLOOD	N.I.C.D.
2329	2016	35	8	5	UNKNOWN	M	GAUTENG	EKURHULENI METRO	NEG	POS	BLOOD	N.I.C.D.
2330	2016	35	8	8	UNKNOWN	F	LIMPOPO	MOPANI	NEG	NEG	BLOOD	N.I.C.D.
2331	2016	35	8	6	UNKNOWN	M	GAUTENG	CITY OF JOHANNESBURG METRO	NEG	POS	BLOOD	N.I.C.D.
2332	2016	35	8	4	UNKNOWN	M	FREE STATE	FEZILE DABI	NEG	NEG	BLOOD AND URINE	N.I.C.D.
2333	2016	35	8	6	UNKNOWN	F	EASTERN CAPE	O R TAMBO	NEG	NEG	BLOOD AND URINE	N.I.C.D.
2334	2016	35	8	4	UNKNOWN	F	WESTERN CAPE	CITY OF CAPE TOWN METRO	NEG	POS	BLOOD	N.I.C.D.
2335	2016	35	8	2	UNKNOWN	F	KWAZULU-NATAL	HARRY GWALA	NEG	NEG	BLOOD	N.I.C.D.
2336	2016	35	8	5	UNKNOWN	F		NOT APPLICABLE	NEG	POS	BLOOD	N.I.C.D.
2337	2016	35	8	0	UNKNOWN	M	MPUMALANGA	EHLANZENI	NEG	NEG	BLOOD	N.I.C.D.
2338	2016	35	8	3	UNKNOWN	F	MPUMALANGA	EHLANZENI	NEG	NEG	BLOOD	N.I.C.D.
2339	2016	35	8	3	UNKNOWN	M	MPUMALANGA	EHLANZENI	NEG	NEG	BLOOD	N.I.C.D.
2340	2016	35	8	4	UNKNOWN	F	LIMPOPO	CAPRICORN	NEG	NEG	BLOOD AND URINE	N.I.C.D.
2341	2016	35	8	4	UNKNOWN	F	LIMPOPO	MOPANI	NEG	POS	BLOOD	N.I.C.D.
2342	2016	35	8	6	UNKNOWN	M	FREE STATE	FEZILE DABI	NEG	POS	BLOOD AND URINE	N.I.C.D.
2343	2016	35	8	5	UNKNOWN	M	GAUTENG	CITY OF TSHWANE METRO	NEG	POS	BLOOD	N.I.C.D.
2344	2016	35	8	1	UNKNOWN	M	GAUTENG	WEST RAND	NEG	NEG	BLOOD	N.I.C.D.
2345	2016	35	8	4	UNKNOWN	M	FREE STATE	MANGAUNG METRO	NEG	NEG	BLOOD	N.I.C.D.
2346	2016	35	8	3	UNKNOWN	F	GAUTENG	CITY OF JOHANNESBURG METRO	NEG	POS	BLOOD	N.I.C.D.
2347	2016	35	8	4	UNKNOWN	M	NORTHERN CAPE	JOHN TAOLO GAETSEWE	NEG	NEG	BLOOD	N.I.C.D.
2348	2016	35	8	0	UNKNOWN	M	MPUMALANGA	NKANGALA	NEG	NEG	BLOOD	N.I.C.D.
2349	2016	35	8	9	UNKNOWN	F	MPUMALANGA	NKANGALA	NEG	POS	BLOOD	N.I.C.D.
2350	2016	35	8	3	UNKNOWN	M	WESTERN CAPE	CITY OF CAPE TOWN METRO	NEG	POS	BLOOD	N.I.C.D.
2351	2016	35	8	4	UNKNOWN	M	KWAZULU-NATAL	UTHUKELA	NEG	POS	BLOOD	N.I.C.D.
2352	2016	35	8	1	UNKNOWN	M	EASTERN CAPE	ALFRED NZO	NEG	POS	BLOOD	N.I.C.D.
2353	2016	35	8	2	UNKNOWN	M	EASTERN CAPE	JOE GQABI	NEG	NEG	BLOOD	N.I.C.D.
2354	2016	35	8	3	UNKNOWN	M	EASTERN CAPE	ALFRED NZO	NEG	NEG	BLOOD	N.I.C.D.
2355	2016	35	8	11	UNKNOWN	F	NORTH WEST	BOJANALA PLATINUM	NEG	NEG	BLOOD AND URINE	N.I.C.D.
2356	2016	35	8	3	UNKNOWN	M	GAUTENG	EKURHULENI METRO	NEG	NEG	BLOOD	N.I.C.D.
2357	2016	35	8	5	UNKNOWN	F	GAUTENG	CITY OF TSHWANE METRO	NEG	POS	BLOOD	N.I.C.D.
2358	2016	35	8	4	UNKNOWN	F	GAUTENG	EKURHULENI METRO	NEG	NEG	BLOOD	N.I.C.D.
2359	2016	35	8	4	UNKNOWN	F	GAUTENG	CITY OF JOHANNESBURG METRO	NEG	NEG	BLOOD	N.I.C.D.
2360	2016	35	8	11	UNKNOWN	M	GAUTENG	CITY OF JOHANNESBURG METRO	NEG	NEG	BLOOD	N.I.C.D.
2361	2016	36	8	5	UNKNOWN	M	NORTH WEST	MADIBENG	NEG	NEG	BLOOD	N.I.C.D.
2362	2016	36	8	26	UNKNOWN	M	GAUTENG	CITY OF JOHANNESBURG METRO	POS	NEG	BLOOD	N.I.C.D.
2363	2016	36	8	6	UNKNOWN	F	GAUTENG	CITY OF JOHANNESBURG METRO	NEG	NEG	BLOOD AND URINE	N.I.C.D.
2364	2016	36	8	2	UNKNOWN	M	GAUTENG	SEDIBENG	NEG	NEG	BLOOD	N.I.C.D.
2365	2016	36	8	5	UNKNOWN	M	GAUTENG	SEDIBENG	NEG	POS	BLOOD AND URINE	N.I.C.D.
2366	2016	36	8	5	UNKNOWN	M	WESTERN CAPE	CITY OF CAPE TOWN METRO	NEG	POS	BLOOD	N.I.C.D.
2367	2016	36	8	3	UNKNOWN	M	GAUTENG	EKURHULENI METRO	NEG	NEG	BLOOD	N.I.C.D.
2368	2016	36	8	3	UNKNOWN	F	KWAZULU-NATAL	ETHEKWINI METRO	NEG	NEG	BLOOD	N.I.C.D.
2369	2016	36	8	8	UNKNOWN	F	EASTERN CAPE	SARAH BAARTMAN	NEG	NEG	BLOOD	N.I.C.D.
2370	2016	36	8	2	UNKNOWN	M	EASTERN CAPE	NELSON MANDELA BAY METRO	NEG	NEG	BLOOD	N.I.C.D.
2371	2016	36	9	4	UNKNOWN	M	NORTHERN CAPE	JOHN TAOLO GAETSEWE	NEG	POS	BLOOD	N.I.C.D.
2372	2016	36	8	12	UNKNOWN	F	WESTERN CAPE	CITY OF CAPE TOWN METRO	NEG	NEG	BLOOD	N.I.C.D.
2373	2016	36	8	5	UNKNOWN	M	GAUTENG	CITY OF JOHANNESBURG METRO	NEG	POS	BLOOD	N.I.C.D.
2374	2016	36	8	5	UNKNOWN	F	MPUMALANGA	EHLANZENI	NEG	POS	BLOOD	N.I.C.D.
2375	2016	36	8	5	UNKNOWN	M	GAUTENG	SEDIBENG	NEG	NEG	BLOOD	N.I.C.D.
2376	2016	36	9	0	UNKNOWN	M	GAUTENG	WEST RAND	NEG	POS	BLOOD	N.I.C.D.
2377	2016	36	8	2	UNKNOWN	F	FREE STATE	MANGAUNG METRO	NEG	NEG	BLOOD	N.I.C.D.
2378	2016	36	8	5	UNKNOWN	M	MPUMALANGA	UTHUNGULU	NEG	NEG	BLOOD	N.I.C.D.
2379	2016	36	8	3	UNKNOWN	F	MPUMALANGA	EHLANZENI	NEG	NEG	BLOOD	N.I.C.D.
2380	2016	36	8	3	UNKNOWN	F	GAUTENG	CITY OF TSHWANE METRO	NEG	POS	BLOOD	N.I.C.D.
2381	2016	36	8	4	UNKNOWN	F	GAUTENG	CITY OF TSHWANE METRO	NEG	POS	BLOOD	N.I.C.D.
2382	2016	36	8	10	UNKNOWN	M	LIMPOPO	WATERBERG	NEG	NEG	BLOOD	N.I.C.D.
2383	2016	37	9	86	UNKNOWN	F	GAUTENG	EKURHULENI METRO	NEG	POS	BLOOD	N.I.C.D.
2384	2016	37	9	5	UNKNOWN	F	GAUTENG	SEDIBENG	NEG	NEG	BLOOD	N.I.C.D.
2385	2016	37	9	4	UNKNOWN	F	LIMPOPO	VHEMBE	NEG	NEG	BLOOD	N.I.C.D.
2386	2016	37	9	7	UNKNOWN	F	LIMPOPO	NKANGALA	NEG	NEG	BLOOD	N.I.C.D.
2387	2016	37	9	6	UNKNOWN	F	MPUMALANGA	EHLANZENI	NEG	POS	BLOOD	N.I.C.D.
2388	2016	37	9	1	UNKNOWN	F	MPUMALANGA	EHLANZENI	NEG	NEG	BLOOD	N.I.C.D.
2389	2016	37	9	5	UNKNOWN	F	GAUTENG	CITY OF TSHWANE METRO	NEG	POS	BLOOD	N.I.C.D.
2390	2016	37	9	6	UNKNOWN	M	GAUTENG	CITY OF TSHWANE METRO	NEG	NEG	BLOOD	N.I.C.D.
2391	2016	37	9	5	UNKNOWN	M	EASTERN CAPE	NELSON MANDELA BAY METRO	NEG	NEG	BLOOD	N.I.C.D.
2392	2016	37	9	12	UNKNOWN	F	EASTERN CAPE	NELSON MANDELA BAY METRO	NEG	NEG	BLOOD	N.I.C.D.
2393	2016	37	9	8	UNKNOWN	F	EASTERN CAPE	ALFRED NZO	NEG	NEG	BLOOD	N.I.C.D.
2394	2016	37	9	6	UNKNOWN	M	EASTERN CAPE	ALFRED NZO	NEG	NEG	BLOOD	N.I.C.D.
2395	2016	37	9	5	UNKNOWN	F	EASTERN CAPE	ALFRED NZO	NEG	NEG	BLOOD	N.I.C.D.
2396	2016	37	9	4	UNKNOWN	M	EASTERN CAPE	ALFRED NZO	NEG	NEG	BLOOD	N.I.C.D.
2397	2016	37	9	5	UNKNOWN	F	EASTERN CAPE	ALFRED NZO	NEG	NEG	BLOOD	N.I.C.D.
2398	2016	37	9	5	UNKNOWN	M	EASTERN CAPE	ALFRED NZO	NEG	NEG	BLOOD	N.I.C.D.
2399	2016	37	9	7	UNKNOWN	F	EASTERN CAPE	O R TAMBO	NEG	POS	BLOOD	N.I.C.D.
2400	2016	37	9	4	UNKNOWN	M	WESTERN CAPE	CAPE WINELANDS	NEG	NEG	BLOOD	N.I.C.D.
2401	2016	37	9	8	UNKNOWN	F	WESTERN CAPE	CAPE WINELANDS	NEG	NEG	BLOOD	N.I.C.D.
2402	2016	37	9	12	UNKNOWN	M	NORTHERN CAPE	ZF MGCAWU	NEG	NEG	BLOOD	N.I.C.D.
2403	2016	37	9	5	UNKNOWN	M	FREE STATE	THABO MOFUTSANYANA	NEG	NEG	BLOOD	N.I.C.D.
2404	2016	37	9	3	UNKNOWN	M	GAUTENG	CITY OF JOHANNESBURG METRO	NEG	POS	BLOOD	N.I.C.D.
2405	2016	37	9	6	UNKNOWN	M	GAUTENG	CITY OF JOHANNESBURG METRO	NEG	POS	BLOOD	N.I.C.D.
2406	2016	37	9	2	UNKNOWN	M	MPUMALANGA	NKANGALA	NEG	NEG	BLOOD	N.I.C.D.
2407	2016	37	9	6	UNKNOWN	F	GAUTENG	CITY OF TSHWANE METRO	NEG	NEG	BLOOD	N.I.C.D.
2408	2016	37	9	7	UNKNOWN	M	EASTERN CAPE	CHRIS HANI	NEG	NEG	BLOOD	N.I.C.D.
2409	2016	37	9	73	UNKNOWN	M	GAUTENG	CITY OF JOHANNESBURG METRO	NEG	NEG	BLOOD	N.I.C.D.
2410	2016	37	9	6	UNKNOWN	F	MPUMALANGA	GERT SIBANDE	NEG	NEG	BLOOD	N.I.C.D.
2411	2016	37	9	6	UNKNOWN	M	GAUTENG	CITY OF JOHANNESBURG METRO	NEG	NEG	BLOOD	N.I.C.D.
2412	2016	37	9	5	UNKNOWN		GAUTENG	CITY OF TSHWANE METRO	NEG	NEG	BLOOD	N.I.C.D.
2413	2016	37	9	5	UNKNOWN	F	GAUTENG	SEDIBENG	NEG	NEG	BLOOD	N.I.C.D.
2414	2016	37	9	4	UNKNOWN	M	GAUTENG	CITY OF JOHANNESBURG METRO	NEG	POS	BLOOD	N.I.C.D.
2415	2016	37	9	5	UNKNOWN	F	GAUTENG	CITY OF JOHANNESBURG METRO	NEG	NEG	BLOOD	N.I.C.D.
2416	2016	37	9	2	UNKNOWN	F	EASTERN CAPE	NELSON MANDELA BAY METRO	NEG	NEG	BLOOD	N.I.C.D.
2417	2016	37	9	4	UNKNOWN	F	NORTH WEST	DR KENNETH KAUNDA	NEG	NEG	BLOOD	N.I.C.D.
2418	2016	37	9		UNKNOWN	M	NORTH WEST	DR KENNETH KAUNDA	NEG	POS	BLOOD	N.I.C.D.
2419	2016	37	9	33	UNKNOWN	M	GAUTENG	CITY OF JOHANNESBURG METRO	POS	NEG	BLOOD	N.I.C.D.
2420	2016	37	9	2	UNKNOWN	M	KWAZULU-NATAL	KING CETSHWAYO DM	NEG	NEG	BLOOD	N.I.C.D.
2421	2016	37	9	5	UNKNOWN	F	GAUTENG	CITY OF JOHANNESBURG METRO	NEG	NEG	BLOOD	N.I.C.D.
2422	2016	37	9	3	UNKNOWN	M	GAUTENG	CITY OF JOHANNESBURG METRO	NEG	NEG	BLOOD	N.I.C.D.
2423	2016	37	9	4	UNKNOWN	F	EASTERN CAPE	NELSON MANDELA BAY METRO	NEG	NEG	BLOOD	N.I.C.D.
2424	2016	37	9	5	UNKNOWN	F	GAUTENG	CITY OF TSHWANE METRO	NEG	POS	BLOOD	N.I.C.D.
2425	2016	37	9	4	UNKNOWN	M	GAUTENG	CITY OF TSHWANE METRO	NEG	POS	BLOOD	N.I.C.D.
2426	2016	37	9	5	UNKNOWN	F	LIMPOPO	CAPRICORN	NEG	POS	BLOOD	N.I.C.D.
2427	2016	37	9	4	UNKNOWN	F	MPUMALANGA	GERT SIBANDE	NEG	NEG	BLOOD	N.I.C.D.
2428	2016	37	9	4	UNKNOWN	M	MPUMALANGA	NKANGALA	NEG	NEG	BLOOD	N.I.C.D.
2429	2016	37	9	0	UNKNOWN	M	EASTERN CAPE	ALFRED NZO	NEG	NEG	BLOOD	N.I.C.D.
2430	2016	37	9	4	UNKNOWN	F	FREE STATE	MANGAUNG METRO	NEG	NEG	BLOOD	N.I.C.D.
2431	2016	38	9	7	UNKNOWN	M	KWAZULU-NATAL	ZULULAND	NEG	NEG	BLOOD	N.I.C.D.
2432	2016	38	9	4	UNKNOWN	M	GAUTENG	CITY OF JOHANNESBURG METRO	EQ	POS	BLOOD	N.I.C.D.
2433	2016	38	9	5	UNKNOWN	M	GAUTENG	CITY OF JOHANNESBURG METRO	NEG	POS	BLOOD	N.I.C.D.
2434	2016	38	9	1	UNKNOWN	F	GAUTENG	CITY OF JOHANNESBURG METRO	NEG	POS	BLOOD	N.I.C.D.
2435	2016	38	9	4	UNKNOWN	F	GAUTENG	EKURHULENI METRO	NEG	NEG	BLOOD	N.I.C.D.
2436	2016	38	9	5	UNKNOWN	F	GAUTENG	EKURHULENI METRO	NEG	POS	BLOOD	N.I.C.D.
2437	2016	38	9		UNKNOWN	F	GAUTENG	EKURHULENI METRO	NEG	NEG	BLOOD	N.I.C.D.
2438	2016	38	9	6	UNKNOWN	F	NORTH WEST	DR RUTH SEGOMOTSI MOMPATI	NEG	POS	BLOOD	N.I.C.D.
2439	2016	38	9	12	UNKNOWN	M	LIMPOPO	VHEMBE	NEG	NEG	BLOOD	N.I.C.D.
2440	2016	38	9	1	UNKNOWN	M	LIMPOPO	VHEMBE	NEG	POS	BLOOD	N.I.C.D.
2441	2016	38	9	3	UNKNOWN	F	LIMPOPO	VHEMBE	NEG	POS	BLOOD	N.I.C.D.
2442	2016	38	9	4	UNKNOWN	M	LIMPOPO	VHEMBE	NEG	NEG	BLOOD	N.I.C.D.
2443	2016	38	9	4	UNKNOWN	M	LIMPOPO	VHEMBE	NEG	POS	BLOOD	N.I.C.D.
2444	2016	38	9	4	UNKNOWN	M	LIMPOPO	VHEMBE	NEG	POS	BLOOD	N.I.C.D.
2445	2016	38	9	3	UNKNOWN	M	MPUMALANGA	EHLANZENI	NEG	NEG	BLOOD	N.I.C.D.
2446	2016	38	9	4	UNKNOWN	F	MPUMALANGA	EHLANZENI	NEG	NEG	BLOOD	N.I.C.D.
2447	2016	38	9	4	UNKNOWN	M	MPUMALANGA	EHLANZENI	NEG	NEG	BLOOD	N.I.C.D.
2448	2016	38	9	8	UNKNOWN	M	GAUTENG	CITY OF TSHWANE METRO	NEG	NEG	BLOOD	N.I.C.D.
2449	2016	38	9	7	UNKNOWN	F	GAUTENG	CITY OF TSHWANE METRO	NEG	NEG	BLOOD	N.I.C.D.
2450	2016	38	9	9	UNKNOWN	M	GAUTENG	CITY OF TSHWANE METRO	NEG	NEG	BLOOD	N.I.C.D.
2451	2016	38	9		UNKNOWN	M	EASTERN CAPE	SARAH BAARTMAN	NEG	NEG	BLOOD	N.I.C.D.
2452	2016	38	9	9	UNKNOWN	M	EASTERN CAPE	CHRIS HANI	NEG	POS	BLOOD	N.I.C.D.
2453	2016	38	9	8	UNKNOWN	M	EASTERN CAPE	CHRIS HANI	NEG	POS	BLOOD	N.I.C.D.
2454	2016	38	9	18	UNKNOWN	F	EASTERN CAPE	CHRIS HANI	NEG	POS	BLOOD	N.I.C.D.
2455	2016	38	9	4	UNKNOWN	M	GAUTENG	CITY OF TSHWANE METRO	NEG	POS	BLOOD	N.I.C.D.
2456	2016	38	9	1	UNKNOWN		NORTH WEST	DR KENNETH KAUNDA	EQ	POS	BLOOD	N.I.C.D.
2457	2016	38	9	4	UNKNOWN	M	GAUTENG	EKURHULENI METRO	NEG	POS	BLOOD	N.I.C.D.
2458	2016	38	9	3	UNKNOWN	F	KWAZULU-NATAL	UTHUKELA	NEG	NEG	BLOOD	N.I.C.D.
2459	2016	38	9		UNKNOWN	F	FREE STATE	FEZILE DABI	NEG	NEG	BLOOD	N.I.C.D.
2460	2016	38	9	8	UNKNOWN	M	GAUTENG	EKURHULENI METRO	NEG	NEG	BLOOD	N.I.C.D.
2461	2016	38	9	1	UNKNOWN	M	GAUTENG	CITY OF TSHWANE METRO	NEG	POS	BLOOD	N.I.C.D.
2462	2016	38	9	1	UNKNOWN	F	GAUTENG	EKURHULENI METRO	NEG	NEG	BLOOD	N.I.C.D.
2463	2016	38	9		UNKNOWN	M	GAUTENG	CITY OF JOHANNESBURG METRO	POS	NEG	BLOOD	N.I.C.D.
2464	2016	38	9	6	UNKNOWN	F	GAUTENG	CITY OF TSHWANE METRO	NEG	NEG	BLOOD	N.I.C.D.
2465	2016	38	9	4	UNKNOWN	F	NORTH WEST	BOJANALA PLATINUM	NEG	POS	BLOOD	N.I.C.D.
2466	2016	38	9	6	UNKNOWN	M	NORTH WEST	BOJANALA PLATINUM	NEG	POS	BLOOD	N.I.C.D.
2467	2016	38	9	4	UNKNOWN	M	GAUTENG	CITY OF TSHWANE METRO	NEG	NEG	BLOOD	N.I.C.D.
2468	2016	38	9	2	UNKNOWN	M	KWAZULU-NATAL	ETHEKWINI METRO	NEG	NEG	BLOOD	N.I.C.D.
2469	2016	38	9	4	UNKNOWN	F	MPUMALANGA	NKANGALA	NEG	POS	BLOOD	N.I.C.D.
2470	2016	38	9	18	UNKNOWN	M	GAUTENG	CITY OF JOHANNESBURG METRO	NEG	POS	BLOOD	N.I.C.D.
2471	2016	38	9	9	UNKNOWN	F	GAUTENG	CITY OF JOHANNESBURG METRO	NEG	NEG	BLOOD	N.I.C.D.
2472	2016	38	9	9	UNKNOWN	F	GAUTENG	CITY OF JOHANNESBURG METRO	NEG	NEG	BLOOD	N.I.C.D.
2473	2016	38	9	6	UNKNOWN	F	GAUTENG	CITY OF JOHANNESBURG METRO	NEG	NEG	BLOOD	N.I.C.D.
2474	2016	38	9	1	UNKNOWN	M	KWAZULU-NATAL	UMKHANYAKUDE	NEG	NEG	BLOOD	N.I.C.D.
2475	2016	38	9	6	UNKNOWN	F	NORTH WEST	BOJANALA PLATINUM	NEG	POS	BLOOD	N.I.C.D.
2476	2016	38	9	5	UNKNOWN	F	NORTH WEST	BOJANALA PLATINUM	NEG	NEG	BLOOD	N.I.C.D.
2477	2016	38	9	9	UNKNOWN	F	NORTH WEST	BOJANALA PLATINUM	NEG	NEG	BLOOD	N.I.C.D.
2478	2016	38	9	8	UNKNOWN	F	GAUTENG	CITY OF TSHWANE METRO	NEG	NEG	BLOOD	N.I.C.D.
2479	2016	38	9	26	UNKNOWN	F	GAUTENG	CITY OF TSHWANE METRO	NEG	NEG	BLOOD	N.I.C.D.
2480	2016	38	9	4	UNKNOWN	F	NORTH WEST	NGAKA MODIRI MOLEMA	NEG	NEG	BLOOD	N.I.C.D.
2481	2016	38	9		UNKNOWN	F	GAUTENG	EKURHULENI METRO	NEG	NEG	BLOOD	N.I.C.D.
2482	2016	38	9	10	UNKNOWN	M	GAUTENG	CITY OF JOHANNESBURG METRO	NEG	NEG	BLOOD	N.I.C.D.
2483	2016	38	9	6	UNKNOWN	M	MPUMALANGA	NKANGALA	NEG	POS	BLOOD	N.I.C.D.
2484	2016	38	9	12	UNKNOWN	M	MPUMALANGA	NKANGALA	NEG	NEG	BLOOD	N.I.C.D.
2485	2016	38	9	2	UNKNOWN	M	EASTERN CAPE	CHRIS HANI	NEG	NEG	BLOOD	N.I.C.D.
2486	2016	38	9		UNKNOWN		NORTHERN CAPE	FRANCES BAARD	NEG	POS	BLOOD	N.I.C.D.
2487	2016	38	9	4	UNKNOWN	F	GAUTENG	CITY OF TSHWANE METRO	NEG	NEG	BLOOD	N.I.C.D.
2488	2016	38	9	4	UNKNOWN	F	GAUTENG	CITY OF TSHWANE METRO	NEG	NEG	BLOOD	N.I.C.D.
2489	2016	38	9	3	UNKNOWN	F	GAUTENG	SEDIBENG	NEG	POS	BLOOD	N.I.C.D.
2490	2016	38	9	50	UNKNOWN	F	FREE STATE	THABO MOFUTSANYANA	NEG	NEG	BLOOD	N.I.C.D.
2491	2016	38	9	5	UNKNOWN	F	GAUTENG	CITY OF TSHWANE METRO	NEG	POS	BLOOD	N.I.C.D.
2492	2016	38	9	2	UNKNOWN	F	GAUTENG	CITY OF TSHWANE METRO	NEG	POS	BLOOD	N.I.C.D.
2493	2016	38	9	6	UNKNOWN	M	FREE STATE	THABO MOFUTSANYANA	NEG	NEG	BLOOD	N.I.C.D.
2494	2016	12	3	4	UNKNOWN	F	GAUTENG	EKURHULENI METRO	POS	POS	BLOOD	N.I.C.D.
2495	2016	39	9	7	UNKNOWN	M	KWAZULU-NATAL	KING CETSHWAYO DM	NEG	POS	BLOOD	N.I.C.D.
2496	2016	39	9	5	UNKNOWN		KWAZULU-NATAL	UTHUKELA	NEG	POS	BLOOD	N.I.C.D.
2497	2016	39	9	2	UNKNOWN	M	KWAZULU-NATAL	UTHUKELA	NEG	NEG	BLOOD	N.I.C.D.
2498	2016	39	9	3	UNKNOWN	F	GAUTENG	CITY OF JOHANNESBURG METRO	NEG	POS	BLOOD	N.I.C.D.
2499	2016	39	9	5	UNKNOWN	M	GAUTENG	CITY OF JOHANNESBURG METRO	NEG	NEG	BLOOD	N.I.C.D.
2500	2016	39	9	5	UNKNOWN	M	GAUTENG	CITY OF JOHANNESBURG METRO	NEG	NEG	BLOOD	N.I.C.D.
2501	2016	39	9	85	UNKNOWN	F	GAUTENG	CITY OF JOHANNESBURG METRO	NEG	POS	BLOOD	N.I.C.D.
2502	2016	39	9	4	UNKNOWN	M	GAUTENG	CITY OF JOHANNESBURG METRO	NEG	POS	BLOOD	N.I.C.D.
2503	2016	39	9	3	UNKNOWN	F	GAUTENG	CITY OF JOHANNESBURG METRO	NEG	POS	BLOOD	N.I.C.D.
2504	2016	39	9	2	UNKNOWN	M	GAUTENG	CITY OF JOHANNESBURG METRO	NEG	NEG	BLOOD	N.I.C.D.
2505	2016	39	9	6	UNKNOWN	F	GAUTENG	SEDIBENG	NEG	POS	BLOOD	N.I.C.D.
2506	2016	39	9	5	UNKNOWN	M	GAUTENG	SEDIBENG	NEG	NEG	BLOOD	N.I.C.D.
2507	2016	39	9	2	UNKNOWN	M	GAUTENG	WEST RAND	NEG	POS	BLOOD	N.I.C.D.
2508	2016	39	9	7	UNKNOWN	F	GAUTENG	SEDIBENG	NEG	POS	BLOOD	N.I.C.D.
2509	2016	39	9	7	UNKNOWN	M	GAUTENG	EKURHULENI METRO	NEG	POS	BLOOD	N.I.C.D.
2510	2016	39	9	5	UNKNOWN	M	GAUTENG	EKURHULENI METRO	NEG	POS	BLOOD	N.I.C.D.
2511	2016	39	9	6	UNKNOWN	M	GAUTENG	EKURHULENI METRO	NEG	POS	BLOOD	N.I.C.D.
2512	2016	39	9	6	UNKNOWN	F	GAUTENG	EKURHULENI METRO	NEG	POS	BLOOD	N.I.C.D.
2513	2016	39	9	2	UNKNOWN	M	GAUTENG	EKURHULENI METRO	NEG	POS	BLOOD	N.I.C.D.
2514	2016	39	9	3	UNKNOWN	M	GAUTENG	EKURHULENI METRO	NEG	POS	BLOOD	N.I.C.D.
2515	2016	39	9	9	UNKNOWN	M	GAUTENG	CITY OF TSHWANE METRO	NEG	NEG	BLOOD	N.I.C.D.
2516	2016	39	9	4	UNKNOWN	M	LIMPOPO	MOPANI	NEG	POS	BLOOD	N.I.C.D.
2517	2016	39	9	6	UNKNOWN	F	LIMPOPO	MOPANI	NEG	POS	BLOOD	N.I.C.D.
2518	2016	39	9	4	UNKNOWN	M	LIMPOPO	MOPANI	EQ	NEG	BLOOD	N.I.C.D.
2519	2016	39	9	1	UNKNOWN	M	LIMPOPO	MOPANI	NEG	POS	BLOOD	N.I.C.D.
2520	2016	39	9	3	UNKNOWN	M	LIMPOPO	VHEMBE	NEG	NEG	BLOOD	N.I.C.D.
2521	2016	39	9	4	UNKNOWN	F	LIMPOPO	VHEMBE	NEG	POS	BLOOD	N.I.C.D.
2522	2016	39	9	4	UNKNOWN	M	LIMPOPO	VHEMBE	NEG	POS	BLOOD	N.I.C.D.
2523	2016	39	9	7	UNKNOWN	M	LIMPOPO	VHEMBE	NEG	POS	BLOOD	N.I.C.D.
2524	2016	39	9	5	UNKNOWN	M	LIMPOPO	VHEMBE	NEG	NEG	BLOOD	N.I.C.D.
2525	2016	39	9	5	UNKNOWN	M	LIMPOPO	CAPRICORN	NEG	POS	BLOOD	N.I.C.D.
2526	2016	39	9	1	UNKNOWN	M	LIMPOPO	CAPRICORN	NEG	NEG	BLOOD	N.I.C.D.
2527	2016	39	9	2	UNKNOWN	M	LIMPOPO	CAPRICORN	NEG	NEG	BLOOD	N.I.C.D.
2528	2016	39	9	3	UNKNOWN	F	LIMPOPO	CAPRICORN	NEG	POS	BLOOD	N.I.C.D.
2529	2016	39	9	5	UNKNOWN	M	LIMPOPO	VHEMBE	NEG	POS	BLOOD	N.I.C.D.
2530	2016	39	9	5	UNKNOWN	F	LIMPOPO	CAPRICORN	NEG	POS	BLOOD	N.I.C.D.
2531	2016	39	9	4	UNKNOWN	F	LIMPOPO	CAPRICORN	NEG	POS	BLOOD	N.I.C.D.
2532	2016	39	9	4	UNKNOWN	M	MPUMALANGA	EHLANZENI	NEG	NEG	BLOOD	N.I.C.D.
2533	2016	39	9	4	UNKNOWN	F	MPUMALANGA	EHLANZENI	NEG	POS	BLOOD	N.I.C.D.
2534	2016	39	9	31	UNKNOWN	M	NORTH WEST	NGAKA MODIRI MOLEMA	NEG	NEG	BLOOD	N.I.C.D.
2535	2016	39	9	19	UNKNOWN	F	NORTH WEST	DR KENNETH KAUNDA	NEG	NEG	BLOOD	N.I.C.D.
2536	2016	39	9	2	UNKNOWN	M	GAUTENG	CITY OF TSHWANE METRO	NEG	NEG	BLOOD	N.I.C.D.
2537	2016	39	9	1	UNKNOWN	M	GAUTENG	CITY OF TSHWANE METRO	NEG	NEG	BLOOD	N.I.C.D.
2538	2016	39	9	6	UNKNOWN	F	EASTERN CAPE	NELSON MANDELA BAY METRO	NEG	NEG	BLOOD	N.I.C.D.
2539	2016	39	9	9	UNKNOWN	F	EASTERN CAPE	NELSON MANDELA BAY METRO	NEG	NEG	BLOOD	N.I.C.D.
2540	2016	39	9	14	UNKNOWN	F	EASTERN CAPE	NELSON MANDELA BAY METRO	NEG	NEG	BLOOD	N.I.C.D.
2541	2016	39	9	1	UNKNOWN	F	EASTERN CAPE	NELSON MANDELA BAY METRO	NEG	NEG	BLOOD	N.I.C.D.
2542	2016	39	9	6	UNKNOWN	F	EASTERN CAPE	NELSON MANDELA BAY METRO	NEG	POS	BLOOD	N.I.C.D.
2543	2016	39	9	9	UNKNOWN	F	EASTERN CAPE	NELSON MANDELA BAY METRO	NEG	NEG	BLOOD	N.I.C.D.
2544	2016	39	9	8	UNKNOWN	F	EASTERN CAPE	NELSON MANDELA BAY METRO	NEG	NEG	BLOOD	N.I.C.D.
2545	2016	39	9	6	UNKNOWN	F	WESTERN CAPE	EDEN	NEG	NEG	BLOOD	N.I.C.D.
2546	2016	39	9		COLOURED	M	WESTERN CAPE	CITY OF CAPE TOWN METRO	NEG	NEG	BLOOD	N.I.C.D.
2547	2016	39	9	8	COLOURED	F	WESTERN CAPE	CITY OF CAPE TOWN METRO	NEG	POS	BLOOD	N.I.C.D.
2548	2016	39	9	5	UNKNOWN	M	WESTERN CAPE	CAPE WINELANDS	NEG	NEG	BLOOD	N.I.C.D.
2549	2016	39	9	3	UNKNOWN	F	WESTERN CAPE	WEST COAST	NEG	NEG	BLOOD	N.I.C.D.
2550	2016	39	9	67	UNKNOWN	F	WESTERN CAPE	OVERBERG	NEG	NEG	BLOOD	N.I.C.D.
2551	2016	39	9		UNKNOWN	F	GAUTENG	CITY OF JOHANNESBURG METRO	NEG	NEG	BLOOD	N.I.C.D.
2552	2016	39	9	5	UNKNOWN	F	GAUTENG	CITY OF TSHWANE METRO	NEG	NEG	BLOOD	N.I.C.D.
2553	2016	39	9	7	UNKNOWN	M	GAUTENG	CITY OF TSHWANE METRO	NEG	POS	BLOOD	N.I.C.D.
2554	2016	39	9	5	UNKNOWN	F	GAUTENG	WEST RAND	NEG	NEG	BLOOD	N.I.C.D.
2555	2016	39	9	8	UNKNOWN	M	NORTH WEST	DR RUTH SEGOMOTSI MOMPATI	NEG	NEG	BLOOD	N.I.C.D.
2556	2016	39	9	4	UNKNOWN	M	GAUTENG	CITY OF TSHWANE METRO	NEG	NEG	BLOOD	N.I.C.D.
2557	2016	39	9	42	UNKNOWN	F	GAUTENG	CITY OF TSHWANE METRO	NEG	NEG	BLOOD	N.I.C.D.
2558	2016	39	9	3	UNKNOWN	F	EASTERN CAPE	BUFFALO CITY METRO	NEG	NEG	BLOOD	N.I.C.D.
2559	2016	39	9	6	UNKNOWN	F	KWAZULU-NATAL	ETHEKWINI METRO	NEG	POS	BLOOD	N.I.C.D.
2560	2016	39	9	3	UNKNOWN	F	KWAZULU-NATAL	ETHEKWINI METRO	NEG	POS	BLOOD	N.I.C.D.
2561	2016	39	9	7	UNKNOWN	M	GAUTENG	CITY OF TSHWANE METRO	NEG	NEG	BLOOD	N.I.C.D.
2562	2016	39	9	4	UNKNOWN	F	GAUTENG	CITY OF TSHWANE METRO	NEG	POS	BLOOD	N.I.C.D.
2563	2016	39	9	3	UNKNOWN	F	GAUTENG	CITY OF TSHWANE METRO	NEG	POS	BLOOD	N.I.C.D.
2564	2016	39	9	1	UNKNOWN	M	GAUTENG	CITY OF TSHWANE METRO	NEG	NEG	BLOOD	N.I.C.D.
2565	2016	39	9	1	UNKNOWN	F	KWAZULU-NATAL	ZULULAND	NEG	POS	BLOOD	N.I.C.D.
2566	2016	39	9	6	UNKNOWN	F	KWAZULU-NATAL	ZULULAND	NEG	POS	BLOOD	N.I.C.D.
2567	2016	39	9	9	UNKNOWN	M	EASTERN CAPE	CHRIS HANI	NEG	NEG	BLOOD	N.I.C.D.
2568	2016	39	9	53	UNKNOWN	F	GAUTENG	CITY OF JOHANNESBURG METRO	NEG	NEG	BLOOD	N.I.C.D.
2569	2016	39	9	4	UNKNOWN	F	GAUTENG	CITY OF JOHANNESBURG METRO	NEG	POS	BLOOD	N.I.C.D.
2570	2016	39	9	2	UNKNOWN	F	GAUTENG	CITY OF JOHANNESBURG METRO	NEG	NEG	BLOOD	N.I.C.D.
2571	2016	39	9	2	UNKNOWN	M	GAUTENG	SEDIBENG	NEG	POS	BLOOD	N.I.C.D.
2572	2016	39	9		UNKNOWN	M	GAUTENG	CITY OF TSHWANE METRO	NEG	POS	BLOOD	N.I.C.D.
2573	2016	39	9	8	UNKNOWN	M	KWAZULU-NATAL	UGU	NEG	NEG	BLOOD	N.I.C.D.
2574	2016	39	9	7	UNKNOWN	M	GAUTENG	CITY OF TSHWANE METRO	NEG	POS	BLOOD	N.I.C.D.
2575	2016	39	9	2	UNKNOWN	M	GAUTENG	CITY OF TSHWANE METRO	NEG	POS	BLOOD	N.I.C.D.
2576	2016	39	9	2	UNKNOWN	F	GAUTENG	CITY OF JOHANNESBURG METRO	NEG	POS	BLOOD	N.I.C.D.
2577	2016	39	9		UNKNOWN	M	NORTH WEST	NGAKA MODIRI MOLEMA	NEG	NEG	BLOOD	N.I.C.D.
2578	2016	39	9	4	UNKNOWN		KWAZULU-NATAL	ETHEKWINI METRO	NEG	NEG	BLOOD	N.I.C.D.
2579	2016	39	9	4	UNKNOWN	M	KWAZULU-NATAL	ZULULAND	NEG	NEG	BLOOD	N.I.C.D.
2580	2016	39	9	8	UNKNOWN	M	KWAZULU-NATAL	ZULULAND	NEG	NEG	BLOOD	N.I.C.D.
2581	2016	39	9	9	UNKNOWN	M	KWAZULU-NATAL	ZULULAND	NEG	POS	BLOOD	N.I.C.D.
2582	2016	39	9	5	UNKNOWN	F	LIMPOPO	VHEMBE	NEG	NEG	BLOOD	N.I.C.D.
2583	2016	39	9	3	UNKNOWN	F	LIMPOPO	VHEMBE	NEG	POS	BLOOD	N.I.C.D.
2584	2016	39	9	4	UNKNOWN	M	FREE STATE	MANGAUNG METRO	NEG	POS	BLOOD	N.I.C.D.
2585	2016	40	9	6	UNKNOWN	F	KWAZULU-NATAL	UGU	NEG	NEG	BLOOD	N.I.C.D.
2586	2016	40	9	5	UNKNOWN	F	GAUTENG	WEST RAND	NEG	POS	BLOOD	N.I.C.D.
2587	2016	40	9	3	UNKNOWN	F	GAUTENG	WEST RAND	NEG	POS	BLOOD	N.I.C.D.
2588	2016	40	9	27	UNKNOWN	M	GAUTENG	WEST RAND	NEG	NEG	BLOOD	N.I.C.D.
2589	2016	40	9	10	UNKNOWN	M	GAUTENG	CITY OF JOHANNESBURG METRO	NEG	POS	BLOOD	N.I.C.D.
2590	2016	40	9	4	UNKNOWN	F	GAUTENG	SEDIBENG	NEG	NEG	BLOOD	N.I.C.D.
2591	2016	40	9	3	AFRICAN	F	GAUTENG	EKURHULENI METRO	NEG	POS	BLOOD	N.I.C.D.
2592	2016	40	9	8	AFRICAN	M	GAUTENG	EKURHULENI METRO	NEG	POS	BLOOD	N.I.C.D.
2593	2016	40	9	6	AFRICAN	F	GAUTENG	EKURHULENI METRO	NEG	NEG	BLOOD	N.I.C.D.
2594	2016	40	9		COLOURED	M	GAUTENG	EKURHULENI METRO	NEG	NEG	BLOOD	N.I.C.D.
2595	2016	40	9	5	UNKNOWN	F	GAUTENG	WEST RAND	NEG	NEG	BLOOD	N.I.C.D.
2596	2016	40	9	18	UNKNOWN	F	NORTHERN CAPE	PIXLEY KA SEME	NEG	NEG	BLOOD	N.I.C.D.
2597	2016	40	9		UNKNOWN	F	NORTHERN CAPE	FRANCES BAARD	NEG	NEG	BLOOD	N.I.C.D.
2598	2016	40	9	12	UNKNOWN	M	NORTHERN CAPE	FRANCES BAARD	NEG	NEG	BLOOD	N.I.C.D.
2599	2016	40	9	2	UNKNOWN	M	NORTHERN CAPE	FRANCES BAARD	NEG	NEG	BLOOD	N.I.C.D.
2600	2016	40	9	6	UNKNOWN	F	LIMPOPO	MOPANI	NEG	NEG	BLOOD	N.I.C.D.
2601	2016	40	9	12	UNKNOWN	M	LIMPOPO	MOPANI	NEG	POS	BLOOD	N.I.C.D.
2602	2016	40	9	5	UNKNOWN	M	LIMPOPO	MOPANI	NEG	POS	BLOOD	N.I.C.D.
2603	2016	40	9	8	UNKNOWN	F	LIMPOPO	MOPANI	NEG	POS	BLOOD	N.I.C.D.
2604	2016	40	9	2	UNKNOWN	F	LIMPOPO	MOPANI	NEG	POS	BLOOD	N.I.C.D.
2605	2016	40	9	7	UNKNOWN	F	LIMPOPO	MOPANI	NEG	NEG	BLOOD	N.I.C.D.
2606	2016	40	9	2	UNKNOWN	M	LIMPOPO	MOPANI	NEG	NEG	BLOOD	N.I.C.D.
2607	2016	40	9	5	UNKNOWN	M	LIMPOPO	VHEMBE	NEG	POS	BLOOD	N.I.C.D.
2608	2016	40	9	5	UNKNOWN	F	LIMPOPO	VHEMBE	NEG	NEG	BLOOD	N.I.C.D.
2609	2016	40	9	5	UNKNOWN	F	LIMPOPO	VHEMBE	NEG	NEG	BLOOD	N.I.C.D.
2610	2016	40	9	11	UNKNOWN	F	LIMPOPO	VHEMBE	NEG	POS	BLOOD	N.I.C.D.
2611	2016	40	9	5	UNKNOWN	F	LIMPOPO	GREATER SEKHUKHUNE	NEG	NEG	BLOOD	N.I.C.D.
2612	2016	40	9	9	UNKNOWN	F	LIMPOPO	GREATER SEKHUKHUNE	NEG	NEG	BLOOD	N.I.C.D.
2613	2016	40	9	9	UNKNOWN	M	MPUMALANGA	EHLANZENI	NEG	POS	BLOOD	N.I.C.D.
2614	2016	40	9	11	UNKNOWN	F	MPUMALANGA	EHLANZENI	NEG	NEG	BLOOD	N.I.C.D.
2615	2016	40	9		UNKNOWN	M	MPUMALANGA	EHLANZENI	NEG	NEG	BLOOD	N.I.C.D.
2616	2016	40	9	14	UNKNOWN	M	MPUMALANGA	EHLANZENI	NEG	POS	BLOOD	N.I.C.D.
2617	2016	40	9	86	UNKNOWN	F	NORTH WEST	NGAKA MODIRI MOLEMA	NEG	NEG	BLOOD	N.I.C.D.
2618	2016	40	9	3	UNKNOWN	F	NORTH WEST	DR KENNETH KAUNDA	NEG	NEG	BLOOD	N.I.C.D.
2619	2016	40	9	7	UNKNOWN	M	EASTERN CAPE	BUFFALO CITY METRO	NEG	NEG	BLOOD	N.I.C.D.
2620	2016	40	9	5	UNKNOWN	F	EASTERN CAPE	NELSON MANDELA BAY METRO	NEG	POS	BLOOD	N.I.C.D.
2621	2016	40	9	1	UNKNOWN	M	EASTERN CAPE	NELSON MANDELA BAY METRO	NEG	POS	BLOOD	N.I.C.D.
2622	2016	40	9	5	UNKNOWN	M	EASTERN CAPE	NELSON MANDELA BAY METRO	NEG	POS	BLOOD	N.I.C.D.
2623	2016	40	9	4	UNKNOWN	F	EASTERN CAPE	AMATHOLE	NEG	NEG	BLOOD	N.I.C.D.
2624	2016	40	9		UNKNOWN	M	WESTERN CAPE	WEST COAST	NEG	NEG	BLOOD	N.I.C.D.
2625	2016	40	9	5	UNKNOWN	F	LIMPOPO	VHEMBE	NEG	NEG	BLOOD	N.I.C.D.
2626	2016	40	9	8	UNKNOWN	M	GAUTENG	CITY OF TSHWANE METRO	NEG	NEG	BLOOD	N.I.C.D.
2627	2016	40	9	6	UNKNOWN	M	GAUTENG	CITY OF JOHANNESBURG METRO	NEG	POS	BLOOD	N.I.C.D.
2628	2016	40	9	30	UNKNOWN	F	GAUTENG	CITY OF TSHWANE METRO	NEG	NEG	BLOOD	N.I.C.D.
2629	2016	40	9	9	UNKNOWN	M	GAUTENG	CITY OF TSHWANE METRO	NEG	POS	BLOOD	N.I.C.D.
2630	2016	40	9	10	UNKNOWN	F	MPUMALANGA	NKANGALA	NEG	NEG	BLOOD	N.I.C.D.
2631	2016	40	9	14	UNKNOWN	M	MPUMALANGA	NKANGALA	NEG	NEG	BLOOD	N.I.C.D.
2632	2016	40	9	6	UNKNOWN	M	MPUMALANGA	NKANGALA	NEG	NEG	BLOOD	N.I.C.D.
2633	2016	40	9	11	UNKNOWN	M	MPUMALANGA	NKANGALA	NEG	NEG	BLOOD	N.I.C.D.
2634	2016	40	9	7	UNKNOWN	M	MPUMALANGA	NKANGALA	NEG	NEG	BLOOD	N.I.C.D.
2635	2016	40	9	9	UNKNOWN	F	MPUMALANGA	NKANGALA	NEG	NEG	BLOOD	N.I.C.D.
2636	2016	40	9	5	UNKNOWN	M	KWAZULU-NATAL	UTHUKELA	NEG	POS	BLOOD	N.I.C.D.
2637	2016	40	9	5	UNKNOWN		GAUTENG	CITY OF JOHANNESBURG METRO	NEG	NEG	BLOOD	N.I.C.D.
2638	2016	40	9	5	UNKNOWN	M	GAUTENG	CITY OF JOHANNESBURG METRO	NEG	POS	BLOOD	N.I.C.D.
2639	2016	40	9		UNKNOWN	F	GAUTENG	CITY OF JOHANNESBURG METRO	NEG	POS	BLOOD	N.I.C.D.
2640	2016	40	9		UNKNOWN	M	LIMPOPO	VHEMBE	NEG	POS	BLOOD	N.I.C.D.
2641	2016	40	9	1	UNKNOWN	F	LIMPOPO	GREATER SEKHUKHUNE	NEG	NEG	BLOOD	N.I.C.D.
2642	2016	40	9		UNKNOWN	M	GAUTENG	CITY OF JOHANNESBURG METRO	NEG	NEG	BLOOD	N.I.C.D.
2643	2016	40	9		UNKNOWN	M	GAUTENG	CITY OF JOHANNESBURG METRO	NEG	NEG	BLOOD	N.I.C.D.
2644	2016	40	9	3	UNKNOWN	F	LIMPOPO	WATERBERG	NEG	NEG	BLOOD	N.I.C.D.
2645	2016	40	9	8	UNKNOWN	M	KWAZULU-NATAL	ETHEKWINI METRO	NEG	POS	BLOOD	N.I.C.D.
2646	2016	40	9	15	UNKNOWN	M	KWAZULU-NATAL	ETHEKWINI METRO	NEG	NEG	BLOOD	N.I.C.D.
2647	2016	40	9		UNKNOWN	M	KWAZULU-NATAL	UMGUNGUNDLOVU	NEG	NEG	BLOOD	N.I.C.D.
2648	2016	40	9	15	UNKNOWN	F	NORTHERN CAPE	ZF MGCAWU	NEG	POS	BLOOD	N.I.C.D.
2649	2016	40	9	45	UNKNOWN	M	MPUMALANGA	GERT SIBANDE	NEG	NEG	BLOOD	N.I.C.D.
2650	2016	40	9	4	UNKNOWN	M	GAUTENG	CITY OF TSHWANE METRO	NEG	POS	BLOOD	N.I.C.D.
2651	2016	40	9	5	UNKNOWN	M	LIMPOPO	VHEMBE	NEG	POS	BLOOD	N.I.C.D.
2652	2016	40	9	10	UNKNOWN	F	WESTERN CAPE	CITY OF CAPE TOWN METRO	NEG	POS	BLOOD	N.I.C.D.
2653	2016	40	9	3	UNKNOWN	M	GAUTENG	CITY OF JOHANNESBURG METRO	EQ	POS	BLOOD	N.I.C.D.
2654	2016	40	9	30	UNKNOWN	F	GAUTENG	CITY OF JOHANNESBURG METRO	NEG	NEG	BLOOD	N.I.C.D.
2655	2016	40	9	3	UNKNOWN	M	GAUTENG	CITY OF TSHWANE METRO	NEG	POS	BLOOD	N.I.C.D.
2656	2016	40	9	5	UNKNOWN	M	GAUTENG	CITY OF TSHWANE METRO	NEG	POS	BLOOD	N.I.C.D.
2657	2016	40	9	4	UNKNOWN	M	KWAZULU-NATAL	ZULULAND	NEG	POS	BLOOD	N.I.C.D.
2658	2016	40	9	7	UNKNOWN	F	KWAZULU-NATAL	ZULULAND	NEG	POS	BLOOD	N.I.C.D.
2659	2016	40	9	6	UNKNOWN	F	GAUTENG	CITY OF TSHWANE METRO	NEG	POS	BLOOD	N.I.C.D.
2660	2016	40	9	5	UNKNOWN	F	GAUTENG	CITY OF TSHWANE METRO	NEG	POS	BLOOD	N.I.C.D.
2661	2016	40	9	3	UNKNOWN	M	GAUTENG	CITY OF JOHANNESBURG METRO	NEG	NEG	BLOOD	N.I.C.D.
2662	2016	40	9	3	UNKNOWN	M	GAUTENG	CITY OF JOHANNESBURG METRO	NEG	NEG	BLOOD	N.I.C.D.
2663	2016	40	9	3	UNKNOWN	M	GAUTENG	CITY OF JOHANNESBURG METRO	NEG	NEG	BLOOD	N.I.C.D.
2664	2016	40	9	2	UNKNOWN	F	LIMPOPO	VHEMBE	NEG	POS	BLOOD	N.I.C.D.
2665	2016	40	9	4	UNKNOWN	M	GAUTENG	WEST RAND	EQ	POS	BLOOD	N.I.C.D.
2666	2016	40	9	5	UNKNOWN	F	NORTHERN CAPE	FRANCES BAARD	NEG	NEG	BLOOD	N.I.C.D.
2667	2016	40	9	3	UNKNOWN	M	FREE STATE	MANGAUNG METRO	EQ	POS	BLOOD	N.I.C.D.
2668	2016	13	3	43	UNKNOWN	M	WESTERN CAPE	CITY OF CAPE TOWN METRO	POS	POS	BLOOD	N.I.C.D.
2669	2016	41	10	0	UNKNOWN	M	NORTHERN CAPE	ZF MGCAWU	NEG	NEG	BLOOD	N.I.C.D.
2670	2016	41	10	17	UNKNOWN	F	GAUTENG	CITY OF TSHWANE METRO	NEG	NEG	BLOOD	N.I.C.D.
2671	2016	41	10	6	UNKNOWN	M	KWAZULU-NATAL	UTHUKELA	NEG	NEG	BLOOD	N.I.C.D.
2672	2016	41	10	7	UNKNOWN	M	KWAZULU-NATAL	ZULULAND	NEG	POS	BLOOD	N.I.C.D.
2673	2016	41	10	3	UNKNOWN	M	KWAZULU-NATAL	ZULULAND	NEG	NEG	BLOOD	N.I.C.D.
2674	2016	41	10	10	UNKNOWN	F	GAUTENG	CITY OF JOHANNESBURG METRO	NEG	NEG	BLOOD	N.I.C.D.
2675	2016	41	10	1	UNKNOWN	F	GAUTENG	CITY OF JOHANNESBURG METRO	POS	NEG	BLOOD	N.I.C.D.
2676	2016	41	10	3	UNKNOWN	M	GAUTENG	CITY OF JOHANNESBURG METRO	NEG	NEG	BLOOD	N.I.C.D.
2677	2016	41	10	4	UNKNOWN	F	GAUTENG	CITY OF JOHANNESBURG METRO	NEG	POS	BLOOD	N.I.C.D.
2678	2016	41	10	3	UNKNOWN	M	GAUTENG	CITY OF JOHANNESBURG METRO	NEG	POS	BLOOD	N.I.C.D.
2679	2016	41	10	2	UNKNOWN	M	GAUTENG	SEDIBENG	NEG	POS	BLOOD	N.I.C.D.
2680	2016	41	10	2	AFRICAN	F	GAUTENG	EKURHULENI METRO	NEG	POS	BLOOD	N.I.C.D.
2681	2016	41	10	2	UNKNOWN	F	GAUTENG	EKURHULENI METRO	NEG	NEG	BLOOD	N.I.C.D.
2682	2016	41	10	4	AFRICAN	M	GAUTENG	SEDIBENG	NEG	POS	BLOOD	N.I.C.D.
2683	2016	41	10	2	UNKNOWN	M	GAUTENG	EKURHULENI METRO	NEG	NEG	BLOOD	N.I.C.D.
2684	2016	41	10	86	UNKNOWN	F	GAUTENG	EKURHULENI METRO	NEG	POS	BLOOD	N.I.C.D.
2685	2016	41	10	27	UNKNOWN	F	GAUTENG	EKURHULENI METRO	NEG	NEG	BLOOD	N.I.C.D.
2686	2016	41	10	6	UNKNOWN	M	FREE STATE	LEJWELEPUTSWA	NEG	NEG	BLOOD	N.I.C.D.
2687	2016	41	10	5	UNKNOWN	M	NORTHERN CAPE	JOHN TAOLO GAETSEWE	NEG	NEG	BLOOD	N.I.C.D.
2688	2016	41	10	4	UNKNOWN	F	NORTHERN CAPE	ZF MGCAWU	NEG	NEG	BLOOD	N.I.C.D.
2689	2016	41	10	7	UNKNOWN	M	NORTHERN CAPE	ZF MGCAWU	NEG	NEG	BLOOD	N.I.C.D.
2690	2016	41	10	6	UNKNOWN		LIMPOPO	VHEMBE	NEG	POS	BLOOD	N.I.C.D.
2691	2016	41	10	2	UNKNOWN	M	LIMPOPO	MOPANI	NEG	NEG	BLOOD	N.I.C.D.
2692	2016	41	10	3	UNKNOWN	M	LIMPOPO	MOPANI	NEG	POS	BLOOD	N.I.C.D.
2693	2016	41	10	24	UNKNOWN	F	LIMPOPO	MOPANI	NEG	NEG	BLOOD	N.I.C.D.
2694	2016	41	10	4	UNKNOWN	F	LIMPOPO	MOPANI	NEG	NEG	BLOOD	N.I.C.D.
2695	2016	41	10	6	UNKNOWN	F	LIMPOPO	MOPANI	NEG	POS	BLOOD	N.I.C.D.
2696	2016	41	10	2	UNKNOWN	M	LIMPOPO	MOPANI	NEG	NEG	BLOOD	N.I.C.D.
2697	2016	41	10	9	UNKNOWN	M	MPUMALANGA	EHLANZENI	NEG	NEG	BLOOD	N.I.C.D.
2698	2016	41	10	5	UNKNOWN	M	MPUMALANGA	EHLANZENI	NEG	NEG	BLOOD	N.I.C.D.
2699	2016	41	10	3	UNKNOWN	M	MPUMALANGA	EHLANZENI	NEG	NEG	BLOOD	N.I.C.D.
2700	2016	41	10	2	UNKNOWN	M	MPUMALANGA	EHLANZENI	NEG	NEG	BLOOD	N.I.C.D.
2701	2016	41	10	12	UNKNOWN	M	MPUMALANGA	EHLANZENI	NEG	NEG	BLOOD	N.I.C.D.
2702	2016	41	10	20	UNKNOWN	F	NORTH WEST	DR KENNETH KAUNDA	NEG	POS	BLOOD	N.I.C.D.
2703	2016	41	10	4	UNKNOWN	F	MPUMALANGA	NKANGALA	NEG	NEG	BLOOD	N.I.C.D.
2704	2016	41	10	4	UNKNOWN	F	EASTERN CAPE	O R TAMBO	NEG	POS	BLOOD	N.I.C.D.
2705	2016	41	10	6	UNKNOWN	F	EASTERN CAPE	NELSON MANDELA BAY METRO	NEG	NEG	BLOOD	N.I.C.D.
2706	2016	41	10	5	COLOURED	F	WESTERN CAPE	CITY OF CAPE TOWN METRO	NEG	NEG	BLOOD	N.I.C.D.
2707	2016	41	10	5	UNKNOWN	M	WESTERN CAPE	EDEN	NEG	NEG	BLOOD	N.I.C.D.
2708	2016	41	10	1	UNKNOWN	M	GAUTENG	CITY OF TSHWANE METRO	NEG	NEG	BLOOD	N.I.C.D.
2709	2016	41	10	8	UNKNOWN	F	GAUTENG	CITY OF JOHANNESBURG METRO	NEG	NEG	BLOOD	N.I.C.D.
2710	2016	41	10	3	UNKNOWN	F	GAUTENG	EKURHULENI METRO	EQ	POS	BLOOD	N.I.C.D.
2711	2016	41	10	3	UNKNOWN	F	GAUTENG	EKURHULENI METRO	NEG	POS	BLOOD	N.I.C.D.
2712	2016	41	10	4	UNKNOWN	M	GAUTENG	EKURHULENI METRO	NEG	POS	BLOOD	N.I.C.D.
2713	2016	41	10	4	UNKNOWN	F	GAUTENG	EKURHULENI METRO	NEG	POS	BLOOD	N.I.C.D.
2714	2016	41	10	4	UNKNOWN	F	LIMPOPO	MOPANI	NEG	NEG	BLOOD	N.I.C.D.
2715	2016	41	10	3	UNKNOWN	M	LIMPOPO	WATERBERG	NEG	NEG	BLOOD	N.I.C.D.
2716	2016	41	10	12	UNKNOWN	M	KWAZULU-NATAL	UMGUNGUNDLOVU	NEG	NEG	BLOOD	N.I.C.D.
2717	2016	41	10	1	UNKNOWN	M	GAUTENG	CITY OF JOHANNESBURG METRO	NEG	NEG	BLOOD	N.I.C.D.
2718	2016	41	10	14	UNKNOWN	F	GAUTENG	CITY OF JOHANNESBURG METRO	NEG	NEG	BLOOD	N.I.C.D.
2719	2016	41	10	20	UNKNOWN	M	GAUTENG	CITY OF JOHANNESBURG METRO	NEG	NEG	BLOOD	N.I.C.D.
2720	2016	41	10		UNKNOWN	F	GAUTENG	CITY OF JOHANNESBURG METRO	NEG	NEG	BLOOD	N.I.C.D.
2721	2016	41	10	12	UNKNOWN	F	GAUTENG	EKURHULENI METRO	NEG	NEG	BLOOD	N.I.C.D.
2722	2016	41	10	3	UNKNOWN	F	GAUTENG	EKURHULENI METRO	NEG	NEG	BLOOD	N.I.C.D.
2723	2016	41	10	5	UNKNOWN	M	GAUTENG	EKURHULENI METRO	NEG	POS	BLOOD	N.I.C.D.
2724	2016	41	10	2	UNKNOWN	F	GAUTENG	EKURHULENI METRO	NEG	NEG	BLOOD	N.I.C.D.
2725	2016	41	10	7	UNKNOWN	M	GAUTENG	EKURHULENI METRO	NEG	NEG	BLOOD	N.I.C.D.
2726	2016	41	10	9	UNKNOWN	M	GAUTENG	EKURHULENI METRO	NEG	NEG	BLOOD	N.I.C.D.
2727	2016	41	10	4	UNKNOWN	M	GAUTENG	EKURHULENI METRO	NEG	NEG	BLOOD	N.I.C.D.
2728	2016	41	10	5	UNKNOWN	M	FREE STATE	LEJWELEPUTSWA	NEG	NEG	BLOOD	N.I.C.D.
2729	2016	41	10	9	UNKNOWN	M	NORTHERN CAPE	JOHN TAOLO GAETSEWE	NEG	NEG	BLOOD	N.I.C.D.
2730	2016	41	10	4	UNKNOWN	F	GAUTENG	CITY OF JOHANNESBURG METRO	NEG	NEG	BLOOD	N.I.C.D.
2731	2016	41	10	3	UNKNOWN		GAUTENG	CITY OF JOHANNESBURG METRO	NEG	POS	BLOOD	N.I.C.D.
2732	2016	41	10	2	UNKNOWN	M	LIMPOPO	MOPANI	NEG	POS	BLOOD	N.I.C.D.
2733	2016	41	10	4	UNKNOWN	M	LIMPOPO	MOPANI	NEG	POS	BLOOD	N.I.C.D.
2734	2016	41	10	2	UNKNOWN	M	LIMPOPO	MOPANI	NEG	NEG	BLOOD	N.I.C.D.
2735	2016	41	10	1	UNKNOWN	M	LIMPOPO	MOPANI	NEG	POS	BLOOD	N.I.C.D.
2736	2016	41	10	3	UNKNOWN	M	LIMPOPO	MOPANI	NEG	POS	BLOOD	N.I.C.D.
2737	2016	41	10	4	UNKNOWN	F	LIMPOPO	MOPANI	NEG	POS	BLOOD	N.I.C.D.
2738	2016	41	10	38	UNKNOWN	F	LIMPOPO	MOPANI	NEG	NEG	BLOOD	N.I.C.D.
2739	2016	41	10	3	UNKNOWN	M	MPUMALANGA	NKANGALA	NEG	NEG	BLOOD	N.I.C.D.
2740	2016	41	10	5	UNKNOWN	M	MPUMALANGA	GERT SIBANDE	NEG	NEG	BLOOD	N.I.C.D.
2741	2016	41	10	3	UNKNOWN	F	MPUMALANGA	GERT SIBANDE	NEG	NEG	BLOOD	N.I.C.D.
2742	2016	41	10	3	UNKNOWN	M	MPUMALANGA	EHLANZENI	NEG	NEG	BLOOD	N.I.C.D.
2743	2016	41	10	2	UNKNOWN	M	NORTH WEST	DR KENNETH KAUNDA	NEG	POS	BLOOD	N.I.C.D.
2744	2016	41	10	9	UNKNOWN	M	WESTERN CAPE	CITY OF CAPE TOWN METRO	NEG	NEG	BLOOD	N.I.C.D.
2745	2016	41	10	6	UNKNOWN	F	EASTERN CAPE	NELSON MANDELA BAY METRO	NEG	NEG	BLOOD	N.I.C.D.
2746	2016	41	10	8	UNKNOWN	F	EASTERN CAPE	NELSON MANDELA BAY METRO	NEG	NEG	BLOOD	N.I.C.D.
2747	2016	41	10	6	AFRICAN	F	EASTERN CAPE	NELSON MANDELA BAY METRO	NEG	POS	BLOOD	N.I.C.D.
2748	2016	41	10	5	UNKNOWN	F	EASTERN CAPE	O R TAMBO	NEG	POS	BLOOD	N.I.C.D.
2749	2016	41	10	17	UNKNOWN	F	WESTERN CAPE	EDEN	NEG	NEG	BLOOD	N.I.C.D.
2750	2016	41	10	4	UNKNOWN	M	WESTERN CAPE	CITY OF CAPE TOWN METRO	NEG	POS	BLOOD	N.I.C.D.
2751	2016	41	10	0	UNKNOWN	F	GAUTENG	CITY OF JOHANNESBURG METRO	NEG	NEG	BLOOD	N.I.C.D.
2752	2016	41	10	17	UNKNOWN	F	MPUMALANGA	NKANGALA	NEG	NEG	BLOOD	N.I.C.D.
2753	2016	41	10	7	UNKNOWN	F	MPUMALANGA	NKANGALA	NEG	NEG	BLOOD	N.I.C.D.
2754	2016	41	10	7	UNKNOWN	F	GAUTENG	CITY OF JOHANNESBURG METRO	NEG	NEG	BLOOD	N.I.C.D.
2755	2016	41	10	5	UNKNOWN	M	GAUTENG	WEST RAND	NEG	POS	BLOOD	N.I.C.D.
2756	2016	41	10	2	UNKNOWN	F	GAUTENG	CITY OF TSHWANE METRO	NEG	POS	BLOOD	N.I.C.D.
2757	2016	41	10	4	UNKNOWN	M	LIMPOPO	WATERBERG	NEG	POS	BLOOD	N.I.C.D.
2758	2016	41	10		UNKNOWN	F	GAUTENG	SEDIBENG	NEG	POS	BLOOD	N.I.C.D.
2759	2016	41	10	5	UNKNOWN	M	GAUTENG	CITY OF TSHWANE METRO	NEG	POS	BLOOD	N.I.C.D.
2760	2016	41	10	3	UNKNOWN	M	WESTERN CAPE	CITY OF CAPE TOWN METRO	NEG	POS	BLOOD	N.I.C.D.
2761	2016	41	10	3	UNKNOWN	F	KWAZULU-NATAL	HARRY GWALA	NEG	NEG	BLOOD	N.I.C.D.
2762	2016	41	10	6	UNKNOWN	F	GAUTENG	CITY OF JOHANNESBURG METRO	NEG	NEG	BLOOD	N.I.C.D.
2763	2016	41	10	6	UNKNOWN	F	GAUTENG	CITY OF JOHANNESBURG METRO	NEG	NEG	BLOOD	N.I.C.D.
2764	2016	41	10	7	UNKNOWN	M	GAUTENG	CITY OF TSHWANE METRO	NEG	POS	BLOOD	N.I.C.D.
2765	2016	41	10	7	UNKNOWN	F	GAUTENG	CITY OF TSHWANE METRO	NEG	NEG	BLOOD	N.I.C.D.
2766	2016	41	10	6	UNKNOWN	M	GAUTENG	CITY OF TSHWANE METRO	NEG	POS	BLOOD	N.I.C.D.
2767	2016	41	10	4	UNKNOWN	M	GAUTENG	CITY OF TSHWANE METRO	NEG	NEG	BLOOD	N.I.C.D.
2768	2016	41	10	3	UNKNOWN	M	GAUTENG	CITY OF TSHWANE METRO	NEG	POS	BLOOD	N.I.C.D.
2769	2016	41	10	5	UNKNOWN	M	FREE STATE	MANGAUNG METRO	NEG	POS	BLOOD	N.I.C.D.
2770	2016	41	10	11	UNKNOWN	M	GAUTENG	CITY OF JOHANNESBURG METRO	NEG	NEG	BLOOD	N.I.C.D.
2771	2016	41	10	5	UNKNOWN	M	GAUTENG	CITY OF JOHANNESBURG METRO	NEG	NEG	BLOOD	N.I.C.D.
2772	2016	41	10	12	UNKNOWN	M	GAUTENG	CITY OF TSHWANE METRO	NEG	POS	BLOOD	N.I.C.D.
2773	2016	41	10	34	UNKNOWN	F	GAUTENG	EKURHULENI METRO	NEG	NEG	BLOOD	N.I.C.D.
2774	2016	41	10	0	UNKNOWN		KWAZULU-NATAL	UTHUKELA	NEG	POS	BLOOD	N.I.C.D.
2775	2016	41	10	3	UNKNOWN	M	GAUTENG	CITY OF JOHANNESBURG METRO	NEG	NEG	BLOOD	N.I.C.D.
2776	2016	41	10	6	UNKNOWN	F	GAUTENG	CITY OF JOHANNESBURG METRO	NEG	NEG	BLOOD	N.I.C.D.
2777	2016	41	10	5	UNKNOWN	M	FREE STATE	MANGAUNG METRO	NEG	POS	BLOOD	N.I.C.D.
2778	2016	42	10	4	UNKNOWN	M	GAUTENG	WEST RAND	NEG	POS	BLOOD	N.I.C.D.
2779	2016	42	10	7	UNKNOWN	M	NORTHERN CAPE	JOHN TAOLO GAETSEWE	NEG	NEG	BLOOD	N.I.C.D.
2780	2016	42	10	18	UNKNOWN	M	NORTHERN CAPE	ZF MGCAWU	EQ	NEG	BLOOD	N.I.C.D.
2781	2016	42	10	2	UNKNOWN	F	KWAZULU-NATAL	ETHEKWINI METRO	NEG	POS	BLOOD	N.I.C.D.
2782	2016	42	10	4	UNKNOWN	F	GAUTENG	CITY OF JOHANNESBURG METRO	NEG	NEG	BLOOD	N.I.C.D.
2783	2016	42	10	2	UNKNOWN	F	GAUTENG	CITY OF JOHANNESBURG METRO	EQ	POS	BLOOD	N.I.C.D.
2784	2016	42	10		UNKNOWN		GAUTENG	CITY OF JOHANNESBURG METRO	NEG	NEG	BLOOD	N.I.C.D.
2785	2016	42	10	13	UNKNOWN	M	GAUTENG	WEST RAND	NEG	POS	BLOOD	N.I.C.D.
2786	2016	42	10	0	UNKNOWN	F	GAUTENG	EKURHULENI METRO	NEG	NEG	BLOOD	N.I.C.D.
2787	2016	42	10	2	UNKNOWN	F	GAUTENG	EKURHULENI METRO	NEG	NEG	BLOOD	N.I.C.D.
2788	2016	42	10	3	UNKNOWN		GAUTENG	EKURHULENI METRO	NEG	POS	BLOOD	N.I.C.D.
2789	2016	42	10	5	UNKNOWN	F	GAUTENG	EKURHULENI METRO	NEG	POS	BLOOD	N.I.C.D.
2790	2016	42	10	4	UNKNOWN	M	GAUTENG	EKURHULENI METRO	NEG	NEG	BLOOD	N.I.C.D.
2791	2016	42	10	8	UNKNOWN	M	GAUTENG	EKURHULENI METRO	NEG	NEG	BLOOD	N.I.C.D.
2792	2016	42	10	4	UNKNOWN	F	NORTHERN CAPE	PIXLEY KA SEME	NEG	POS	BLOOD	N.I.C.D.
2793	2016	42	10	9	UNKNOWN	F	GAUTENG	CITY OF JOHANNESBURG METRO	NEG	NEG	BLOOD	N.I.C.D.
2794	2016	42	10	3	UNKNOWN	M	GAUTENG	CITY OF JOHANNESBURG METRO	NEG	NEG	BLOOD	N.I.C.D.
2795	2016	42	10	2	UNKNOWN	F	GAUTENG	CITY OF JOHANNESBURG METRO	EQ	POS	BLOOD	N.I.C.D.
2796	2016	42	10	32	UNKNOWN	F	GAUTENG	CITY OF JOHANNESBURG METRO	NEG	POS	BLOOD	N.I.C.D.
2797	2016	42	10	4	UNKNOWN	M	LIMPOPO	MOPANI	NEG	POS	BLOOD	N.I.C.D.
2798	2016	42	10	9	UNKNOWN	M	LIMPOPO	MOPANI	NEG	POS	BLOOD	N.I.C.D.
2799	2016	42	10	5	UNKNOWN	F	LIMPOPO	MOPANI	NEG	POS	BLOOD	N.I.C.D.
2800	2016	42	10	7	UNKNOWN	M	LIMPOPO	MOPANI	NEG	POS	BLOOD	N.I.C.D.
2801	2016	42	10	3	UNKNOWN	M	LIMPOPO	GREATER SEKHUKHUNE	NEG	NEG	BLOOD	N.I.C.D.
2802	2016	42	10	1	UNKNOWN	M	LIMPOPO	GREATER SEKHUKHUNE	NEG	POS	BLOOD	N.I.C.D.
2803	2016	42	10	3	UNKNOWN	M	MPUMALANGA	NKANGALA	NEG	POS	BLOOD	N.I.C.D.
2804	2016	42	10	0	UNKNOWN	M	LIMPOPO	GREATER SEKHUKHUNE	NEG	NEG	BLOOD	N.I.C.D.
2805	2016	42	10	2	UNKNOWN	M	LIMPOPO	WATERBERG	NEG	POS	BLOOD	N.I.C.D.
2806	2016	42	10	28	UNKNOWN	F	MPUMALANGA	GERT SIBANDE	NEG	NEG	BLOOD	N.I.C.D.
2807	2016	42	10	12	UNKNOWN	F	MPUMALANGA	GERT SIBANDE	NEG	NEG	BLOOD	N.I.C.D.
2808	2016	42	10	7	UNKNOWN	F	MPUMALANGA	NKANGALA	NEG	POS	BLOOD	N.I.C.D.
2809	2016	42	10	3	UNKNOWN	F	MPUMALANGA	EHLANZENI	NEG	POS	BLOOD	N.I.C.D.
2810	2016	42	10	1	UNKNOWN	M	NORTH WEST	DR KENNETH KAUNDA	EQ	POS	BLOOD	N.I.C.D.
2811	2016	42	10	3	UNKNOWN	F	NORTH WEST	DR KENNETH KAUNDA	NEG	NEG	BLOOD	N.I.C.D.
2812	2016	42	10	35	UNKNOWN	F	NORTH WEST	DR KENNETH KAUNDA	NEG	NEG	BLOOD	N.I.C.D.
2813	2016	42	10	35	UNKNOWN	F	NORTH WEST	DR KENNETH KAUNDA	NEG	NEG	BLOOD	N.I.C.D.
2814	2016	42	10	11	UNKNOWN	F	NORTH WEST	BOJANALA PLATINUM	NEG	NEG	BLOOD	N.I.C.D.
2815	2016	42	10	2	UNKNOWN		NORTH WEST	BOJANALA PLATINUM	NEG	NEG	BLOOD	N.I.C.D.
2816	2016	42	10	1	UNKNOWN	M	WESTERN CAPE	CITY OF CAPE TOWN METRO	NEG	NEG	BLOOD	N.I.C.D.
2817	2016	42	10	1	UNKNOWN	M	WESTERN CAPE	CITY OF CAPE TOWN METRO	NEG	NEG	BLOOD	N.I.C.D.
2818	2016	42	10	6	UNKNOWN	M	EASTERN CAPE	O R TAMBO	NEG	POS	BLOOD	N.I.C.D.
2819	2016	42	10	5	UNKNOWN	M	EASTERN CAPE	O R TAMBO	NEG	POS	BLOOD	N.I.C.D.
2820	2016	42	10	0	UNKNOWN	M	WESTERN CAPE	EDEN	NEG	NEG	BLOOD	N.I.C.D.
2821	2016	42	10	10	UNKNOWN	F	WESTERN CAPE	CITY OF CAPE TOWN METRO	NEG	POS	BLOOD	N.I.C.D.
2822	2016	42	10	4	AFRICAN	F	WESTERN CAPE	CITY OF CAPE TOWN METRO	NEG	POS	BLOOD	N.I.C.D.
2823	2016	42	10	1	UNKNOWN	F	WESTERN CAPE	WEST COAST	NEG	NEG	BLOOD	N.I.C.D.
2824	2016	42	10	0	UNKNOWN	M	WESTERN CAPE	WEST COAST	POS	NEG	BLOOD	N.I.C.D.
2825	2016	42	10	0	UNKNOWN	M	WESTERN CAPE	WEST COAST	NEG	NEG	BLOOD	N.I.C.D.
2826	2016	42	10	4	UNKNOWN	F	KWAZULU-NATAL	AMAJUBA	NEG	NEG	BLOOD	N.I.C.D.
2827	2016	42	10	5	UNKNOWN	F	LIMPOPO	VHEMBE	NEG	NEG	BLOOD	N.I.C.D.
2828	2016	42	10	5	UNKNOWN		GAUTENG	WEST RAND	NEG	POS	BLOOD	N.I.C.D.
2829	2016	42	10	0	UNKNOWN	F	GAUTENG	CITY OF JOHANNESBURG METRO	NEG	NEG	BLOOD	N.I.C.D.
2830	2016	42	10	4	UNKNOWN	M	KWAZULU-NATAL	UTHUKELA	NEG	POS	BLOOD	N.I.C.D.
2831	2016	42	10	2	UNKNOWN	M	KWAZULU-NATAL	ZULULAND	NEG	NEG	BLOOD	N.I.C.D.
2832	2016	42	10	4	UNKNOWN	F	GAUTENG	CITY OF JOHANNESBURG METRO	NEG	POS	BLOOD	N.I.C.D.
2833	2016	42	10	3	UNKNOWN	M	GAUTENG	CITY OF JOHANNESBURG METRO	NEG	NEG	BLOOD	N.I.C.D.
2834	2016	42	10	4	UNKNOWN	F	GAUTENG	CITY OF JOHANNESBURG METRO	NEG	POS	BLOOD	N.I.C.D.
2835	2016	42	10	3	UNKNOWN	M	GAUTENG	CITY OF JOHANNESBURG METRO	NEG	POS	BLOOD	N.I.C.D.
2836	2016	42	10	4	UNKNOWN	F	GAUTENG	EKURHULENI METRO	NEG	NEG	BLOOD	N.I.C.D.
2837	2016	42	10	4	UNKNOWN	F	GAUTENG	EKURHULENI METRO	NEG	POS	BLOOD	N.I.C.D.
2838	2016	42	10	7	UNKNOWN	F	GAUTENG	EKURHULENI METRO	NEG	NEG	BLOOD	N.I.C.D.
2839	2016	42	10	6	UNKNOWN	F	GAUTENG	EKURHULENI METRO	NEG	POS	BLOOD	N.I.C.D.
2840	2016	42	10	9	UNKNOWN	F	GAUTENG	EKURHULENI METRO	NEG	NEG	BLOOD	N.I.C.D.
2841	2016	42	10	5	UNKNOWN	M	GAUTENG	WEST RAND	NEG	NEG	BLOOD	N.I.C.D.
2842	2016	42	10	7	UNKNOWN	M	NORTHERN CAPE	PIXLEY KA SEME	NEG	POS	BLOOD	N.I.C.D.
2843	2016	42	10	4	UNKNOWN	F	GAUTENG	CITY OF JOHANNESBURG METRO	NEG	NEG	BLOOD	N.I.C.D.
2844	2016	42	10	6	UNKNOWN	M	GAUTENG	CITY OF TSHWANE METRO	NEG	NEG	BLOOD	N.I.C.D.
2845	2016	42	10	1	UNKNOWN	M	GAUTENG	CITY OF TSHWANE METRO	NEG	NEG	BLOOD	N.I.C.D.
2846	2016	42	10	19	UNKNOWN	F	LIMPOPO	VHEMBE	NEG	NEG	BLOOD	N.I.C.D.
2847	2016	42	10	5	UNKNOWN	F	LIMPOPO	CAPRICORN	NEG	NEG	BLOOD	N.I.C.D.
2848	2016	42	10	6	UNKNOWN	F	LIMPOPO	GREATER SEKHUKHUNE	NEG	POS	BLOOD	N.I.C.D.
2849	2016	42	10	8	UNKNOWN	M	LIMPOPO	GREATER SEKHUKHUNE	NEG	POS	BLOOD	N.I.C.D.
2850	2016	42	10	9	UNKNOWN	M	LIMPOPO	WATERBERG	NEG	NEG	BLOOD	N.I.C.D.
2851	2016	42	10	4	UNKNOWN	M	LIMPOPO	CAPRICORN	NEG	NEG	BLOOD	N.I.C.D.
2852	2016	42	10	5	UNKNOWN	F	LIMPOPO	WATERBERG	NEG	NEG	BLOOD	N.I.C.D.
2853	2016	42	10		UNKNOWN	M	MPUMALANGA	EHLANZENI	NEG	POS	BLOOD	N.I.C.D.
2854	2016	42	10	7	UNKNOWN	M	MPUMALANGA	EHLANZENI	NEG	POS	BLOOD	N.I.C.D.
2855	2016	42	10	0	UNKNOWN	M	MPUMALANGA	EHLANZENI	NEG	NEG	BLOOD	N.I.C.D.
2856	2016	42	10	3	UNKNOWN	F	MPUMALANGA	NKANGALA	NEG	POS	BLOOD	N.I.C.D.
2857	2016	42	10	3	UNKNOWN	F	MPUMALANGA	NKANGALA	NEG	NEG	BLOOD	N.I.C.D.
2858	2016	42	10	5	UNKNOWN	M	NORTH WEST	DR KENNETH KAUNDA	NEG	NEG	BLOOD	N.I.C.D.
2859	2016	42	10		UNKNOWN	F	NORTH WEST	DR KENNETH KAUNDA	NEG	POS	BLOOD	N.I.C.D.
2860	2016	42	10	5	UNKNOWN	F	EASTERN CAPE	NELSON MANDELA BAY METRO	NEG	NEG	BLOOD	N.I.C.D.
2861	2016	42	10	5	UNKNOWN	M	EASTERN CAPE	NELSON MANDELA BAY METRO	NEG	NEG	BLOOD	N.I.C.D.
2862	2016	42	10	4	UNKNOWN	M	EASTERN CAPE	NELSON MANDELA BAY METRO	NEG	POS	BLOOD	N.I.C.D.
2863	2016	42	10	7	UNKNOWN	F	EASTERN CAPE	NELSON MANDELA BAY METRO	NEG	POS	BLOOD	N.I.C.D.
2864	2016	42	10	4	UNKNOWN	M	EASTERN CAPE	O R TAMBO	NEG	NEG	BLOOD	N.I.C.D.
2865	2016	42	10	3	WHITE	M	WESTERN CAPE	EDEN	NEG	POS	BLOOD	N.I.C.D.
2866	2016	42	10	6	UNKNOWN	M	WESTERN CAPE	CITY OF CAPE TOWN METRO	NEG	POS	BLOOD	N.I.C.D.
2867	2016	42	10	5	UNKNOWN	M	WESTERN CAPE	WEST COAST	NEG	NEG	BLOOD	N.I.C.D.
2868	2016	42	10	39	UNKNOWN	F	GAUTENG	CITY OF JOHANNESBURG METRO	NEG	NEG	BLOOD	N.I.C.D.
2869	2016	42	10	4	UNKNOWN	F	GAUTENG	CITY OF TSHWANE METRO	NEG	POS	BLOOD	N.I.C.D.
2870	2016	42	10	5	UNKNOWN	F	LIMPOPO	VHEMBE	NEG	NEG	BLOOD	N.I.C.D.
2871	2016	42	10	6	UNKNOWN	M	GAUTENG	CITY OF JOHANNESBURG METRO	NEG	NEG	BLOOD	N.I.C.D.
2872	2016	42	10	6	UNKNOWN	M	GAUTENG	CITY OF TSHWANE METRO	NEG	NEG	BLOOD	N.I.C.D.
2873	2016	42	10	2	UNKNOWN	M	KWAZULU-NATAL	ETHEKWINI METRO	NEG	NEG	BLOOD	N.I.C.D.
2874	2016	42	10	8	UNKNOWN	F	GAUTENG	CITY OF TSHWANE METRO	NEG	POS	BLOOD	N.I.C.D.
2875	2016	42	10	3	UNKNOWN	F	GAUTENG	CITY OF JOHANNESBURG METRO	NEG	POS	BLOOD	N.I.C.D.
2876	2016	42	10	4	UNKNOWN	F	GAUTENG	CITY OF TSHWANE METRO	NEG	NEG	BLOOD	N.I.C.D.
2877	2016	42	10	6	UNKNOWN	F	GAUTENG	CITY OF TSHWANE METRO	NEG	POS	BLOOD	N.I.C.D.
2878	2016	42	10	0	UNKNOWN	F	KWAZULU-NATAL	HARRY GWALA	NEG	NEG	BLOOD	N.I.C.D.
2879	2016	42	10	5	UNKNOWN		EASTERN CAPE	SARAH BAARTMAN	NEG	NEG	BLOOD	N.I.C.D.
2880	2016	43	10	3	UNKNOWN	M	NORTH WEST	BOJANALA PLATINUM	NEG	NEG	BLOOD	N.I.C.D.
2881	2016	43	10	4	UNKNOWN	M	FREE STATE	MANGAUNG METRO	NEG	POS	BLOOD	N.I.C.D.
2882	2016	43	10	5	UNKNOWN	M	FREE STATE	MANGAUNG METRO	NEG	NEG	BLOOD	N.I.C.D.
2883	2016	43	10	3	UNKNOWN	M	LIMPOPO	CAPRICORN	NEG	NEG	BLOOD	N.I.C.D.
2884	2016	43	10	6	UNKNOWN	F	NORTH WEST	DR KENNETH KAUNDA	NEG	POS	BLOOD	N.I.C.D.
2885	2016	43	10	28	UNKNOWN	F	WESTERN CAPE	CITY OF CAPE TOWN METRO	NEG	NEG	BLOOD	N.I.C.D.
2886	2016	43	10	4	UNKNOWN	M	WESTERN CAPE	CITY OF CAPE TOWN METRO	NEG	NEG	BLOOD	N.I.C.D.
2887	2016	43	10	8	AFRICAN	F	WESTERN CAPE	CITY OF CAPE TOWN METRO	NEG	NEG	BLOOD	N.I.C.D.
2888	2016	43	10	1	UNKNOWN	M	WESTERN CAPE	EDEN	POS	NEG	BLOOD	N.I.C.D.
2889	2016	43	10	0	COLOURED	F	WESTERN CAPE	CAPE WINELANDS	NEG	NEG	BLOOD	N.I.C.D.
2890	2016	43	10	0	UNKNOWN	M	WESTERN CAPE	CAPE WINELANDS	EQ	NEG	BLOOD	N.I.C.D.
2891	2016	43	10	1	UNKNOWN	M	KWAZULU-NATAL	UMZINYATHI	NEG	NEG	BLOOD	N.I.C.D.
2892	2016	43	10	3	UNKNOWN	F	KWAZULU-NATAL	ZULULAND	NEG	NEG	BLOOD	N.I.C.D.
2893	2016	43	10	3	UNKNOWN	M	GAUTENG	CITY OF JOHANNESBURG METRO	NEG	POS	BLOOD	N.I.C.D.
2894	2016	43	10	6	UNKNOWN	F	GAUTENG	CITY OF JOHANNESBURG METRO	NEG	POS	BLOOD	N.I.C.D.
2895	2016	43	10	4	UNKNOWN	F	GAUTENG	CITY OF JOHANNESBURG METRO	NEG	POS	BLOOD	N.I.C.D.
2896	2016	43	10	5	UNKNOWN	M	GAUTENG	CITY OF JOHANNESBURG METRO	NEG	POS	BLOOD	N.I.C.D.
2897	2016	43	10	1	UNKNOWN	F	GAUTENG	CITY OF JOHANNESBURG METRO	NEG	POS	BLOOD	N.I.C.D.
2898	2016	43	10	4	UNKNOWN	F	GAUTENG	EKURHULENI METRO	NEG	POS	BLOOD	N.I.C.D.
2899	2016	43	10	5	UNKNOWN	M	GAUTENG	EKURHULENI METRO	NEG	POS	BLOOD	N.I.C.D.
2900	2016	43	10	4	UNKNOWN	F	GAUTENG	EKURHULENI METRO	NEG	POS	BLOOD	N.I.C.D.
2901	2016	43	10	9	UNKNOWN	F	GAUTENG	EKURHULENI METRO	NEG	POS	BLOOD	N.I.C.D.
2902	2016	43	10	2	UNKNOWN	M	GAUTENG	EKURHULENI METRO	NEG	POS	BLOOD	N.I.C.D.
2903	2016	43	10	2	UNKNOWN	M	GAUTENG	EKURHULENI METRO	NEG	POS	BLOOD	N.I.C.D.
2904	2016	43	10	6	UNKNOWN	M	GAUTENG	EKURHULENI METRO	NEG	NEG	BLOOD	N.I.C.D.
2905	2016	43	10	4	UNKNOWN	F	GAUTENG	EKURHULENI METRO	NEG	POS	BLOOD	N.I.C.D.
2906	2016	43	10	0	UNKNOWN	M	GAUTENG	EKURHULENI METRO	NEG	POS	BLOOD	N.I.C.D.
2907	2016	43	10	0	UNKNOWN	M	GAUTENG	EKURHULENI METRO	POS	NEG	BLOOD	N.I.C.D.
2908	2016	43	10	48	UNKNOWN	M	GAUTENG	EKURHULENI METRO	NEG	NEG	BLOOD	N.I.C.D.
2909	2016	43	10	3	UNKNOWN	F	GAUTENG	EKURHULENI METRO	NEG	POS	BLOOD	N.I.C.D.
2910	2016	43	10	4	UNKNOWN	F	GAUTENG	EKURHULENI METRO	NEG	NEG	BLOOD	N.I.C.D.
2911	2016	43	10	3	UNKNOWN	F	GAUTENG	EKURHULENI METRO	NEG	POS	BLOOD	N.I.C.D.
2912	2016	43	10	3	UNKNOWN	F	GAUTENG	EKURHULENI METRO	NEG	NEG	BLOOD	N.I.C.D.
2913	2016	43	10	2	UNKNOWN	M	GAUTENG	EKURHULENI METRO	NEG	NEG	BLOOD	N.I.C.D.
2914	2016	43	10	7	UNKNOWN	F	GAUTENG	WEST RAND	NEG	NEG	BLOOD	N.I.C.D.
2915	2016	43	10	8	UNKNOWN	M	GAUTENG	WEST RAND	NEG	NEG	BLOOD	N.I.C.D.
2916	2016	43	10	3	UNKNOWN	F	GAUTENG	WEST RAND	NEG	POS	BLOOD	N.I.C.D.
2917	2016	43	10	5	UNKNOWN	F	GAUTENG	WEST RAND	NEG	POS	BLOOD	N.I.C.D.
2918	2016	43	10	1	UNKNOWN	M	GAUTENG	WEST RAND	NEG	NEG	BLOOD	N.I.C.D.
2919	2016	43	10	29	UNKNOWN	F	FREE STATE	THABO MOFUTSANYANA	NEG	NEG	BLOOD	N.I.C.D.
2920	2016	43	10	4	UNKNOWN	M	FREE STATE	MANGAUNG METRO	NEG	POS	BLOOD	N.I.C.D.
2921	2016	43	10	4	UNKNOWN	F	FREE STATE	MANGAUNG METRO	NEG	POS	BLOOD	N.I.C.D.
2922	2016	43	10	4	UNKNOWN	F	FREE STATE	THABO MOFUTSANYANA	NEG	POS	BLOOD	N.I.C.D.
2923	2016	43	10	4	UNKNOWN	F	NORTHERN CAPE	FRANCES BAARD	NEG	NEG	BLOOD	N.I.C.D.
2924	2016	43	10	4	UNKNOWN	F	NORTHERN CAPE	FRANCES BAARD	NEG	POS	BLOOD	N.I.C.D.
2925	2016	43	10	3	UNKNOWN	M	NORTHERN CAPE	FRANCES BAARD	NEG	POS	BLOOD	N.I.C.D.
2926	2016	43	10	4	UNKNOWN	M	NORTHERN CAPE	ZF MGCAWU	NEG	POS	BLOOD	N.I.C.D.
2927	2016	43	10	4	UNKNOWN	F	NORTHERN CAPE	ZF MGCAWU	NEG	POS	BLOOD	N.I.C.D.
2928	2016	43	10	1	UNKNOWN	M	NORTHERN CAPE	ZF MGCAWU	NEG	POS	BLOOD	N.I.C.D.
2929	2016	43	10	3	UNKNOWN	F	NORTHERN CAPE	ZF MGCAWU	NEG	POS	BLOOD	N.I.C.D.
2930	2016	43	10	9	UNKNOWN	F	NORTHERN CAPE	ZF MGCAWU	NEG	NEG	BLOOD	N.I.C.D.
2931	2016	43	10	0	UNKNOWN	F	GAUTENG	CITY OF JOHANNESBURG METRO	EQ	NEG	BLOOD	N.I.C.D.
2932	2016	43	10	6	UNKNOWN	F	GAUTENG	CITY OF JOHANNESBURG METRO	NEG	POS	BLOOD	N.I.C.D.
2933	2016	43	10	8	UNKNOWN	F	GAUTENG	CITY OF JOHANNESBURG METRO	NEG	POS	BLOOD	N.I.C.D.
2934	2016	43	10	4	UNKNOWN	M	GAUTENG	CITY OF TSHWANE METRO	NEG	POS	BLOOD	N.I.C.D.
2935	2016	43	10	4	UNKNOWN	F	LIMPOPO	MOPANI	NEG	POS	BLOOD	N.I.C.D.
2936	2016	43	10	2	UNKNOWN	F	LIMPOPO	MOPANI	NEG	POS	BLOOD	N.I.C.D.
2937	2016	43	10	7	UNKNOWN	F	LIMPOPO	MOPANI	NEG	POS	BLOOD	N.I.C.D.
2938	2016	43	10	2	UNKNOWN	F	LIMPOPO	VHEMBE	NEG	NEG	BLOOD	N.I.C.D.
2939	2016	43	10	3	UNKNOWN	M	LIMPOPO	VHEMBE	NEG	POS	BLOOD	N.I.C.D.
2940	2016	43	10	12	UNKNOWN	M	LIMPOPO	VHEMBE	NEG	POS	BLOOD	N.I.C.D.
2941	2016	43	10	3	UNKNOWN	M	LIMPOPO	VHEMBE	NEG	POS	BLOOD	N.I.C.D.
2942	2016	43	10	3	UNKNOWN	M	LIMPOPO	CAPRICORN	NEG	NEG	BLOOD	N.I.C.D.
2943	2016	43	10	4	UNKNOWN	M	LIMPOPO	GREATER SEKHUKHUNE	NEG	POS	BLOOD	N.I.C.D.
2944	2016	43	10		UNKNOWN	M	LIMPOPO	GREATER SEKHUKHUNE	NEG	NEG	BLOOD	N.I.C.D.
2945	2016	43	10	8	UNKNOWN	F	LIMPOPO	GREATER SEKHUKHUNE	NEG	POS	BLOOD	N.I.C.D.
2946	2016	43	10	7	UNKNOWN	F	LIMPOPO	GREATER SEKHUKHUNE	NEG	POS	BLOOD	N.I.C.D.
2947	2016	43	10	11	UNKNOWN	F	LIMPOPO	GREATER SEKHUKHUNE	NEG	NEG	BLOOD	N.I.C.D.
2948	2016	43	10	5	UNKNOWN	M	LIMPOPO	CAPRICORN	NEG	NEG	BLOOD	N.I.C.D.
2949	2016	43	10	1	UNKNOWN	M	MPUMALANGA	NKANGALA	NEG	NEG	BLOOD	N.I.C.D.
2950	2016	43	10	3	UNKNOWN	M	MPUMALANGA	NKANGALA	NEG	POS	BLOOD	N.I.C.D.
2951	2016	43	10	27	UNKNOWN	F	MPUMALANGA	NKANGALA	NEG	NEG	BLOOD	N.I.C.D.
2952	2016	43	10	3	UNKNOWN	F	MPUMALANGA	EHLANZENI	NEG	NEG	BLOOD	N.I.C.D.
2953	2016	43	10	3	UNKNOWN	M	MPUMALANGA	EHLANZENI	NEG	NEG	BLOOD	N.I.C.D.
2954	2016	43	10	5	UNKNOWN	M	NORTH WEST	DR KENNETH KAUNDA	NEG	POS	BLOOD	N.I.C.D.
2955	2016	43	10	42	UNKNOWN	M	NORTH WEST	BOJANALA PLATINUM	NEG	NEG	BLOOD	N.I.C.D.
2956	2016	43	10	4	UNKNOWN	F	NORTH WEST	BOJANALA PLATINUM	NEG	NEG	BLOOD	N.I.C.D.
2957	2016	43	10	7	UNKNOWN	M	NORTH WEST	BOJANALA PLATINUM	NEG	POS	BLOOD	N.I.C.D.
2958	2016	43	10	5	UNKNOWN	F	WESTERN CAPE	CITY OF CAPE TOWN METRO	NEG	NEG	BLOOD	N.I.C.D.
2959	2016	43	10	5	UNKNOWN	F	EASTERN CAPE	SARAH BAARTMAN	NEG	NEG	BLOOD	N.I.C.D.
2960	2016	43	10	2	UNKNOWN	M	EASTERN CAPE	SARAH BAARTMAN	NEG	NEG	BLOOD	N.I.C.D.
2961	2016	43	10	12	UNKNOWN	M	EASTERN CAPE	NELSON MANDELA BAY METRO	NEG	NEG	BLOOD	N.I.C.D.
2962	2016	43	10	3	UNKNOWN	M	EASTERN CAPE	NELSON MANDELA BAY METRO	NEG	POS	BLOOD	N.I.C.D.
2963	2016	43	10	2	UNKNOWN	F	EASTERN CAPE	NELSON MANDELA BAY METRO	NEG	POS	BLOOD	N.I.C.D.
2964	2016	43	10	4	UNKNOWN	F	EASTERN CAPE	NELSON MANDELA BAY METRO	NEG	NEG	BLOOD	N.I.C.D.
2965	2016	43	10	13	UNKNOWN	M	EASTERN CAPE	SARAH BAARTMAN	NEG	NEG	BLOOD	N.I.C.D.
2966	2016	43	10	1	UNKNOWN	M	EASTERN CAPE	NELSON MANDELA BAY METRO	NEG	NEG	BLOOD	N.I.C.D.
2967	2016	43	10	7	UNKNOWN	F	EASTERN CAPE	NELSON MANDELA BAY METRO	NEG	POS	BLOOD	N.I.C.D.
2968	2016	43	10	0	UNKNOWN	M	EASTERN CAPE	JOE GQABI	NEG	POS	BLOOD	N.I.C.D.
2969	2016	43	10	5	UNKNOWN	M	EASTERN CAPE	O R TAMBO	NEG	NEG	BLOOD	N.I.C.D.
2970	2016	43	10	3	COLOURED	M	WESTERN CAPE	EDEN	NEG	POS	BLOOD	N.I.C.D.
2971	2016	43	10	0	COLOURED	F	WESTERN CAPE	CITY OF CAPE TOWN METRO	NEG	NEG	BLOOD	N.I.C.D.
2972	2016	43	10	10	UNKNOWN	F	WESTERN CAPE	CITY OF CAPE TOWN METRO	NEG	NEG	BLOOD	N.I.C.D.
2973	2016	43	10	3	COLOURED	F	WESTERN CAPE	CITY OF CAPE TOWN METRO	NEG	POS	BLOOD	N.I.C.D.
2974	2016	43	10	7	UNKNOWN	F	NORTHERN CAPE	NAMAKWA	NEG	NEG	BLOOD	N.I.C.D.
2975	2016	43	10	6	UNKNOWN	F	KWAZULU-NATAL	UTHUKELA	NEG	NEG	BLOOD	N.I.C.D.
2976	2016	43	10	5	UNKNOWN	M	KWAZULU-NATAL	UTHUKELA	NEG	NEG	BLOOD	N.I.C.D.
2977	2016	43	10	6	UNKNOWN	F	GAUTENG	CITY OF TSHWANE METRO	NEG	POS	BLOOD	N.I.C.D.
2978	2016	43	10	6	UNKNOWN	F	GAUTENG	CITY OF JOHANNESBURG METRO	NEG	POS	BLOOD	N.I.C.D.
2979	2016	43	10	3	UNKNOWN	F	GAUTENG	CITY OF TSHWANE METRO	NEG	POS	BLOOD	N.I.C.D.
2980	2016	43	10	10	UNKNOWN	M	KWAZULU-NATAL	UTHUKELA	NEG	POS	BLOOD	N.I.C.D.
2981	2016	43	10	9	UNKNOWN	F	GAUTENG	CITY OF JOHANNESBURG METRO	NEG	POS	BLOOD	N.I.C.D.
2982	2016	43	10	4	UNKNOWN	M	GAUTENG	CITY OF JOHANNESBURG METRO	NEG	NEG	BLOOD	N.I.C.D.
2983	2016	43	10	57	UNKNOWN	M	GAUTENG	CITY OF JOHANNESBURG METRO	NEG	POS	BLOOD	N.I.C.D.
2984	2016	43	10	18	UNKNOWN	M	GAUTENG	CITY OF JOHANNESBURG METRO	NEG	POS	BLOOD	N.I.C.D.
2985	2016	43	10	5	UNKNOWN	F	GAUTENG	CITY OF JOHANNESBURG METRO	NEG	POS	BLOOD	N.I.C.D.
2986	2016	43	10	3	UNKNOWN	F	GAUTENG	CITY OF JOHANNESBURG METRO	NEG	NEG	BLOOD	N.I.C.D.
2987	2016	43	10	4	UNKNOWN	M	GAUTENG	CITY OF JOHANNESBURG METRO	NEG	NEG	BLOOD	N.I.C.D.
2988	2016	43	10	5	UNKNOWN	M	GAUTENG	CITY OF JOHANNESBURG METRO	NEG	POS	BLOOD	N.I.C.D.
2989	2016	43	10	5	UNKNOWN	M	GAUTENG	CITY OF JOHANNESBURG METRO	NEG	POS	BLOOD	N.I.C.D.
2990	2016	43	10	3	UNKNOWN	M	GAUTENG	WEST RAND	NEG	POS	BLOOD	N.I.C.D.
2991	2016	43	10	4	UNKNOWN	F	GAUTENG	EKURHULENI METRO	NEG	NEG	BLOOD	N.I.C.D.
2992	2016	43	10	7	UNKNOWN	F	GAUTENG	EKURHULENI METRO	NEG	NEG	BLOOD	N.I.C.D.
2993	2016	43	10	2	UNKNOWN	M	GAUTENG	EKURHULENI METRO	NEG	NEG	BLOOD	N.I.C.D.
2994	2016	43	10	3	UNKNOWN	M	GAUTENG	SEDIBENG	NEG	POS	BLOOD	N.I.C.D.
2995	2016	43	10	0	UNKNOWN	M	GAUTENG	EKURHULENI METRO	NEG	NEG	BLOOD	N.I.C.D.
2996	2016	43	10	1	UNKNOWN	M	GAUTENG	EKURHULENI METRO	NEG	POS	BLOOD	N.I.C.D.
2997	2016	43	10	3	UNKNOWN	F	GAUTENG	EKURHULENI METRO	NEG	POS	BLOOD	N.I.C.D.
2998	2016	43	10	6	UNKNOWN	F	GAUTENG	EKURHULENI METRO	NEG	POS	BLOOD	N.I.C.D.
2999	2016	43	10	2	UNKNOWN	M	GAUTENG	EKURHULENI METRO	NEG	POS	BLOOD	N.I.C.D.
[truncated: 10,634 more rows]
