# Supplementary material for: Evaluation of the rubella surveillance system in South Africa, 2016–2018: A cross-sectional study
Source: PLoS One. 2023 Jun 23;18(6):e0287170. doi: 10.1371/journal.pone.0287170 (PMC10289429; doi:10.1371/journal.pone.0287170)
Supplement: S2 File — (XLSX) [file pone.0287170.s002.xlsx]

## Sheet: Data
Informant_ID	Age_years	Sex	Name_Institution	Type_Institution	Province	District	job_Position	Period_Working (Years)	Period_working(months)	Period_in_Surveillance	Roles_surveillance	Know_rubella_surv	Rubella_notifiable	Rubella_useful	Made_Seen_Analysis	Aware_decision_made	Decisions_Implemented	Able_Prevalence_Incidence	Source_Denominator	Action_thresholdAvailable	Action_Threshold_outbreak	Developed_policy	Rubella_simple	Faci_cond_RubSurv	Know_CaseDef	Case_Def_easy	Easy_complete_not_rube	Facility_Nat_Surv_manua	Know_next_stakeholder_send	Namestakeholder	How_Often_sendData	give_Feedback_other_stakeholder	Name_stakeholder	How_Often	Get_Feedback_stakeholder	Name_Stakeholder	How_Often	Challenges_sending_report	Rubella_Acceptable	Rub_Part_Duty	Fac_notify_allCase	Complete_Not_all_cases	Why_Not_notify	Willing_continue	Provision_Surv_tools	Surv_tools_Available	Stockouts_past_6months	HowLong_Stockouts	What_were_Using
1001	56	1	0	0	0	2	1	18		18	Assesment, diagnosis, notification	0	0	2	0	0							2	2	0		2	1	0						2				1	1	2	2	Didn’t K0w had to	1	District	1	0
1002	38	1	0	0	0	2	1	7		7	Assesment, diagnosis, notification	1	1	4	0	0							2	2	1	1	1	1	1	District Office	0				2				3	1	0	1		1	District	1	0
1003	47	1	0	0	0	2	1	14		14	Assesment, diagnosis, notification	0	1	4	0	0							3	0	1	1	1	1	1	District Office	0				2				3	1	2	1		1	District	1	0
1004	47	1	0	0	0	2	1	8		8	Assesment, diagnosis, notification	0	1	4	0	0							2	2	0		2	1	1	District Office	3				2				2	1	2	2	Didn’t K0w had to	1	District	1	0
1005	49	1	0	0	0	2	1	24		24	Diagnosis, completion of lab and notification forms	0	1	3	0	0							4	0	0		2	1	1	NICD	2				1	NHLS Lab	0		3	1	1	1		1	Laboratory	1	1	0	0
1006	43	1	0	0	0	2	1	8		8	Assesment, diagnosis, notification	0	1	4	0	0							3	2	0		1	1	0						2				2	1	2	2	Didn’t K0w had to	1	District	1	0
1007	54	1	0	0	0	2	1	8		8	Assesment, diagnosis, notification,treatment	0	2	4	0	0							3	0	0		2	1	0						2				1	1	2	2	Work iwith Chronics	1	District	1	2
1008	38	1	4	1	0	2	0	5		5	Diagnosis, case tracing, analysing data, health education	0	1	4	0	0							2	2	1	1	1	2	1	District Office	1				2				3	1	2	2	Lack of 0tification form	1	Sub-District	1	1	0	1
1009	37	1	4	1	0	2	0	5		5	Diagnosis, tracing cases, notification forms, training staff	0	2	4	0	0							4	2	0		0	2	0						2				3	1	1	2	never seen case	1	Sub-District	1	0
1010	37	1	4	1	0	2	0	6		6	Completion of notification, samples collection	0	1	4	0	0							3	1	0		1	1	1	NICD	3				1	NICD	0		2	1	1	1		1	Hospital	1	0
1011	49	1	4	1	0	2	0	1		1	Training of staff, complete notification, send forms	0	1	4	0	0							2	2	0		1	1	1	District Office					1	District	0		3	1	1	1		1	District	1	0
1012	50	1	4	1	0	2	0	2		2	Assesment, patient isolation, notification completion	0	1	2	0	0							2	2	0		2	1	1	District Office	0				1	NHLS Lab	0		2	1	1	2	never seen case	1	District	1	0
1013	30	1	3	1	0	3	1	3		3	Notification to IPC	0	1	4	0	0							2	2	0		2	1	1	IPC Personel	0				2				2	1	1	2	never seen case	1	Don’t k0w	1	0
1014	48	1	3	1	0	3	0	22		22	Notification	0	0	1	0	0							2	2	0		2	1	1	District Office	3				1	District	0		2	1	2	0	0t 0tifiable condition	1	District, hospital	1	0
1015	30	1	3	1	0	3	2	2		2	Assesment, diagnosis, presenting data	1	1	4	0	0							4	1	1	1	1	2	0						2				2	1	1	1		1	District,hospital,National	1	1	1	0
1016	27	1	3	1	0	3	2		2	2	Diagnosis, notification	0	1	3	0	0							1	1	0		1	1	1	NICD,NDoH	3				1	District, NDoH,Provincial	2		2	1	1	2	New employee	1	District,hospital,National	1	2
1017	46	1	3	1	0	3	1	14		14	Notification	0	1	4	0	0							2	2	0		2	2	0						2				3	1	2	2	Work with neonates	1	District	2	2
1018	56	1	3	1	0	3	1	31		31	Assesment, diagnosis, notification of cases to IPC	0	1	4	0	0							3	2	0		2	1	1	IPC Personel	0				1	IPC personel	0		2	1	2	2	never seen case	1	Hospital	1	0
1019	40	1	3	1	0	3	1	11		11	Notification, samples collection	0	1	4	0	0							3	2	0		1	2	0						2				2	1	1	2	never seen case	1	District, hospital, province	2	0
1020	37	0	3	1	0	3	1	4		4	Treatment, notification completion, referal of cases	0	1	4	0	0							1	0	0		0	1	1	District Office	0				1	District	0		2	1	1	0	never seen case	1	District,hospital,National	1	0
1021	35	1	3	1	0	3	1	14		14	Educating patients	0	1	2	0	0							4	0	1	0	2	1	1	IPC Personel	0				1	IPC personel	2		3	1	1	2	never seen case	1	Hospital	1	0
1022	56	1	3	1	0	3	1	28		28	Assesment, diagnosis, treatment	0	1	4	0	0							2	2	0		2	1	1	IPC Personel	0				1	IPC personel	0		2	1	1	2	never seen case	1	Hospital	1	0
1023	50	1	3	1	0	3	1	19		19	Diagnosis, notification	0	1	3	0	0							2	2	0		2	2	0	No					2	No			2	0	2	2	never seen case	1	Hospital	1	1	0	0
1024	49	1	3	1	0	3	1	19		19	Notification	0	1	3	0	0							0	0	1	1	2	2	1	District Office	3				1	IPC personel	2		2	1	1	2	Completed by Drs	1	District	1	1	2	0
1025	62	1	3	1	0	3	1	6		6	Assesment, notification, sample collection	1	1	4	1	1	1						3	2	0		2	1	1	District Office	0				1	IPC personel	2		3	1	1	0	never seen case	1	District	1	0
1026	47	1	3	1	0	3	1	14		14	Assesment, notification, sample collection	0	1	4	0	0							3	0	0		2	1	1	IPC Personel	3				0				2	1	1	2	never seen case	1	Hospital	1	0
1027	50	1	3	1	0	3	1	18		3	Assesment, notification	0	1	2	0	0							2	0	0	0	2	1	1	District Office	3				1	District	2		2	1	0	0	Rubella 0t 0tifiable	1	District,hospital	1	0
1028	55	1	5	1	1	0	1	20		20	Diagnosis, notification	0	1	4	1	1	2						2	1	0	0	0	0	1	IPC Personel	3				2				3	1	1	1		1	Laboratory	1	0
1029	30	1	5	1	1	0	0	3		3	Notification	1	1	3	0	0							2	2	0		1	1	1	NICD	0				2				2	1	1	1		1	District	1	0
1030	60	1	5	1	1	0	2	27		27	Diagnosis	0	1	3	0	0							2	0	0	1	1	0	0						0				1	1	1	0	0t trained	1	District, hospital	0	0
1031	57	1	5	1	1	0	2	9		9	Assesment, diagnosis, notification	0	1	4	0	0							2	2	0	0	0	2	0						0				1	1	2	0	Didn’t K0w had to	1	District, hospital	1	0
1032	42	1	5	1	1	0	1	16		16	Diagnosis, notification	1	1	4	0	0							2	1	0		0	2	1	IPC Personel	3				2				3	1	1	1		1	District	1	0
1033	37	1	1	0	1	0	2	11		11	Diagnosis, treatment, notofication	0	1	4	0	0							1	1	1	0	0	1	1	Provincial office	0				0				2	1	0	0	Too much work	1	District	1	0
1034	46	1	1	0	1	0	1	10		10	Assesment, diagnosis, samples collection	1	1	2	0	0							0	0	0	1	1	0	0		3				0				1	1	1	1		1	District	1	0
1035	46	1	1	0	1	0	1	22		22	Notification	0	1	2	0	0							2	2	1	1	0	1	0						0				1	1	2	1		1	District	2	0
1036	59	1	1	0	1	0	1	20		20	Notification	1	1	4	0	0							4	2	0	0	1	1	1	District Office					0				3	1	1	1		1	Hospital	1	0
1037	44	1	2	0	1	1	1	13		13	Assesment, diagnosis, treatment, notification	1	1	3	1	1	1						2	1	1	1	1	1	1	District Office	0				0				2	1	1	1		1	District	1	1	2
1038	54	0	2	0	1	1	1	19		19	Assesment, diagnosis, notification	1	1	3	1	0							3	1	1	0	0	1	1	District Office	0				0				2	1	1	1		1	District	1	0
1039	33	1	2	0	1	1	1	7		7	Assesment, diagnosis, notification	0	1	4	0	0							3	0	0		1	2	1	District Office	3				1	District	2		3	1	1	0	0t trained	1	District, hospital	1	0
1040	50	1	2	0	1	1	1	14		14	Assesment, diagnosis, treatment, notification	1	1	4	0	1	1						4	1	1	1	1	1	1	District Office	1				1	District	1		3	1	1	1		1	District	1	0
1041	46	1	2	0	1	1	1	12		12	Diagnosis and assesment	0	2	3	0	0							3	0	0		0	1	1	District Office	1				0				2	1	1	1		1	District	1	0
1042	44	1	2	0	1	1	1	17		17	Diagnosis, notification	0	1	3	0	0							2	1	0	1	1	2	1	District Office	0				1	District	2		2	1	1	1		1	Hospital	1	1
1043	42	1	2	0	1	1	1	8		8	Diagnosis, notification	1	2	0	0	0							1	1	1	0	1	1	1	District Office	1				0				3	1	1	0	Didn’t K0w had to	1	District	1	0
1044	30	1	6	1	1	1	2	5		5	Assesment, diagnosis, treatment, notification	0	1	3	0	0							4	0	0		1	2	0						2				2	1	1	1		1	Province	1	1	0	0
1045	29	0	6	1	1	1	2	1		1	Assesment, diagnosis, notification	1	0	2	1	0							2	0	0		0	1	0						2				1	0	0	0	0t trained	1	District, province	2	0
1046	65	0	6	1	1	1	0	1		1	Diagnosis, notification	1	0	4	1	1	1						4	1	1	1	1	1	1	District Office	0				1	District	0		3	1	0	1		1	District	1	0
1047	27	0	6	1	1	1	2		7	7	Disagnosis, treatment, notification	1	2	3	1	0							1	2	1	0	0	2	0						2				2	1	2	0	0t trained	1	National	2	2
1048	47	1	6	1	1	1	1	13		13	Assesment, diagnosis, treatment, sample collection	0	1	3	0	0							2	2	1	1	1	1	1	District Office	0				0				2	1	1	1		1	Hospital	0	0
1049	49	1	6	1	1	1	1	13		13	Notification	0	1	4	0	0							2	2	0	0	1	1	1	IPC Personel	0				1	IPC personel	0		3	1	1	1		1	Hospital	2	0
1050	51	1	6	1	1	1	1	15		15	Assesment, diagnosis, notification	0	1	4	0	0							2	2	0		1	1	1	District Office	0				2				3	0	1	1		1	Hospital	2	0
1051	41	0	6	1	1	1	1	10		10	Assesment, diagnosis, notification	0	0	2	0	0							2	2	0		2	1	0						2				1	1	2	0	Didn’t K0w had to	1	District, hospital	1	0
1052	35	1	6	1	1	1	1	8		8	iagnosis, notification	0	1	4	0	0							2	2	1	1	2	1	0						2				1	1	0	0	Didn’t K0w had to	1	District, hospital	1	0
1053	41	1	6	1	1	1	1	5		5	Assesment, diagnosis	0	2	4	0	0							2	2	1	1	2	1	0						2				1	1	2	0	Didn’t K0w had to	1	Hospital	1	0
1054	57	1	0	0	0	2	1	11		11	Assesment, diagnosis, treatment, notification	0	1	3	0	0							2	0	0		2	2	1	District Office	0				0				3	1	2	1		1	District	1	1
1055	50	1	0	0	0	2	1	18		18	Assesment, diagnosis, treatment, notification, samples collection	0	1	3	0	0							2	2	0		2	1	1	District Office	3				2				3	1	2	2	Didn’t K0w had to	1	District	1	0
1056	45	1	8	2	0		5	24		11	Testing samples	1	0	3	1	0		1	2	2			1					1	1	WHO, NdOH	1	0			0			0	2	1				1
1057	62	1	7	2	1	1	3		9	9	Update database, analyse data, send report to province	0	0	2	0	0		0		1	3 cases	0	2					1	0			0			1	NICD	1	1	1	2				1
1058	36	0	8	2	0		5	3		3	Data management, reporting to provinces, NdOH and WHO	1	0	3	1	1	1	1	2	2	2		2					1	1	WHO, NdOH	1	0			0			0	1	1				1
1059	60	1	8	2	0		5	28		16	Head of measles and rubella	1	1	2	1	0		1	number of specimens received	0		1	1					1	1	WHO, NdOH	1	1	0	0	0			1	1	1				1
1060	41	1	8	2	0		5	7		7	Testing samples	1	0	4	0	0		1	Don’t k0w	0	Don’t know	0	3					1	0			0			0				1	1				1
1061	47	1	8	2	0		5	3		3	Samples testing, analysing data	1	1	3	1	0		1	Population statistics	0		0	1					1	0			0			0			0	1	1				1
[truncated: 6 more columns]
